# Supplementary material for: Analysis of diastolic left ventricular wall shear stress in normal people of different age groups
Source: Front Cardiovasc Med. 2022 Sep 23;9:953384. doi: 10.3389/fcvm.2022.953384 (PMC9537585; doi:10.3389/fcvm.2022.953384)
Supplement: Supplementary file 1 [file Table_1.XLSX]

## Sheet: 18-30
V2	name	sex	age	height	weight	LVDD	IVST	LVPWT	LVSD	LAVI	PA	BSA	LVEF	Ecms	eLcms	E/eL	Acms	E/A	acms_A	dtms	eScms	E/eS	Tei	Vpmms	EVp	E/e（v）	P1Inferoseptal	P1Anterolateral	P2Inferoseptal	P2Anterolateral	P3Inferoseptal	P3Anterolateral	P4Inferoseptal	P4Anterolateral	P1Inferolateral	P1Anterospetal	P2Inferolateral	P2Anterospetal	P3Inferolateral	P3Anterospetal	P4Inferolateral	P4Anterospetal	P1Inferior	P1Anterior	P2Inferior	P2Anterior	P3Inferior	P3 Anterior	P4Inferior
N260	裴景媛	女	18	160	49	42	25	7.4	20.5	23.9	16.4	1.49	71.9	115.3	20.7	-5.581	46.4	2.48491	10.4	18	16	-6.908	0.321	942	0.122399	-6.2445	2.69635	-2.27866	19.5607	-64.2433	2.27845	-6.10436	3.96577	-19.6803	2.90668	-0.134987	15.7576	-65.67	3.10228	-0.943873	7.07998	-4.93627	2.12843	-1.35595	13.2377	-39.4113	4.57335	-3.74914	9.24104
N178	马伊宁	女	18	173	73	50.1	8.4	9.8	24.5	25.2	26.1	1.87	69.3	93.6	17.2	-5.45	34.8	2.68966	7.2	18	12.5	-6.173	0.336	775	0.120774	-5.8115	0.401463	-2.79157	20.8978	-34.5355	0.506398	-7.40202	3.49971	-5.79409	5.64074	-0.529405	25.6915	-39.4397	0.985628	-1.3518	0.985628	-1.3518	4.22703	-5.32596	21.0023	-21.9122	2.01534	-1.40647	8.54727
N180	周新羽	女	18	158	45	37.1	6.2	6	23.2	22.3	16.6	1.41	64.9	70.6	17.3	-4.086	28.2	2.50355	7.2	22	12.6	-4.882	0.349	713	0.0990182	-4.484	-0.092063	-3.29766	-1.18946	-6.93331	0.400228	-0.78364	6.21878	-12.5504	3.95838	-0.836473	-7.54804	2.88159	2.60209	-4.0865	7.57333	-14.5558	1.07814	-2.67111	7.62419	-34.6961	3.91179	-0.210843	7.49395
N116	李东晶	女	18	157	40	46.3	8.9	8.2	29.2	29.8	18.4	1.35	65.8	84.2	19.5	-4.317	55.7	1.51167	13.5	22	14.4	-5.419	0.307	671	0.125484	-4.868	0.0738544	-1.98018	37.8722	-20.0369	0.159176	-1.25279	-3.23119	-16.1671	3.855	-1.40419	48.9975	-23.4238	0.822402	-6.13547	20.2309	-4.75542	2.76447	-3.18521	7.26118	-50.7739	4.28919	-4.71432	6.88746
N113	陈洪雪	女	18	171	65	45.9	8.3	8.7	27.8	25.7	17.3	1.76	69.8	98.2	17.9	-5.498	53.4	1.83895	9.3	22	14.2	-6.885	0.405	659	0.149014	-6.1915	-0.968562	-2.67987	14.9893	-56.4844	-0.737584	-1.20794	14.6477	-2.95305	-0.055604	-1.54798	19.2917	-26.2687	4.39103	-5.98977	6.83823	-4.67727	1.55725	-2.49713	40.9099	-52.9069	0.913804	-2.04908	5.99614
N093	林栩楠	女	19	160	52	43.4	8.4	7.4	22.6	29.3	22.6	1.53	64.5	82.8	18.3	-4.515	24.8	3.33871	3.5	18	12.3	-6.415	0.406	732	0.113115	-5.465	0.949117	-1.87748	41.5392	-30.3932	1.4356	-0.281803	15.1679	-9.0224	7.44089	-1.43852	12.4692	-41.544	-0.011552	-3.1719	8.02678	-9.21648	0.33975	-4.80615	25.2541	-41.8792	2.37649	-2.30814	11.9064
N185	王晨越	女	19	166	55	40.4	7.7	7.3	21.2	26.5	16.3	1.61	70.9	69.9	22	-3.172	43.3	1.61432	12.8	20	13.2	-4.865	0.411	551	0.12686	-4.0185	0.572594	-2.27985	24.2684	-23.1279	4.07779	-3.28343	9.24285	-9.74871	5.60018	-1.71246	19.5989	-38.6547	3.80636	-8.55492	11.7097	-9.99459	2.02854	-3.08164	27.1667	-34.4845	1.04594	-1.29142	10.0252
N183	张宇航	男	19	178	90	51.6	9.1	9.1	23.8	29.6	17.8	2.08	64.5	62.7	15.2	-4.135	64.5	0.972093	11.9	20	10.1	-7.681	0.418	611	0.102619	-5.908	3.88565	-2.66733	11.8256	-9.32401	1.34952	0.921704	6.07776	-0.975217	6.12355	-1.07952	20.2194	-23.938	0.628379	0.123127	10.4678	-2.45581	0.052729	-1.02793	6.4556	-13.2027	4.13627	-0.95713	9.15007
N045	张怡峥	女	19	160	45	36.7	7.7	7.7	23.2	23.8	17.6	1.44	65.9	78	21.8	-3.574	49.5	1.57576	10.7	20	11.4	-6.395	0.356	899	0.0867631	-4.9845	1.21223	-2.67694	55.2276	-2.71287	2.75449	0.300314	5.13315	-2.28775	0.570806	-1.49317	15.0508	-21.885	3.81864	-9.52384	4.08399	-0.178788	2.59959	-3.56879	3.75102	-14.8072	3.63034	-2.47703	7.87321
N025	安圆	女	19	172	55	41.3	6.5	8.3	24.9	25.1	15	1.65	69.4	100.6	24.6	-4.088	55.7	1.8061	9.7	20	13	-7.262	0.378	618	0.162783	-5.675	0.322901	-2.76579	9.78651	-40.4583	2.47666	-1.92096	7.45778	-0.123902	-0.347048	-4.44721	5.14425	-15.9055	2.23055	-6.35718	4.56951	-1.40505	4.41232	-1.04149	11.042	-37.2753	1.5892	-1.41479	7.38544
N186	陈欣如	女	19	169	60	44.6	9.6	8	24.5	31.6	21	1.69	70.6	72.4	17.5	-4.139	62	1.16774	15.1	24	13.1	-6.773	0.382	872	0.0830275	-5.456	2.05228	-2.87609	52.7695	-17.1289	0.00524999	-8.65237	11.1001	-8.84538	8.24205	0.246641	18.016	-80.2977	3.56039	-11.6925	11.4956	-20.1207	1.80533	-0.456142	46.7789	-9.71192	3.90837	-2.62219	7.29904
N094	卢怡静	女	19	158	52	40.3	8.8	7.2	23.6	22.5	18	1.58	63.9	77.4	15.3	-5.051	40.8	1.89706	7.4	20	11.6	-6.773	0.338	986	0.078499	-5.912	2.12447	-2.06094	33.6243	-38.2792	0.501215	0.126621	9.70293	-3.47867	3.77732	-1.90168	41.8291	-31.4736	3.57757	-7.29926	10.8663	-13.9934	3.25822	-2.83982	25.9305	-4.13112	-0.404679	-2.74804	6.77786
N125	张汉甲	男	19	180	70	49.3	8.9	8.5	32.9	32.9	20	1.89	62.5	81.2	18.6	-4.375	48.7	1.66735	9.3	22	11.4	-6.939	0.382	621	0.130757	-5.657	-0.374093	-2.52818	40.7402	-28.5391	2.16837	-1.49031	9.31958	-6.14463	4.51118	-2.59548	16.6253	-18.7128	4.36971	-8.02411	6.96885	-11.8532	0.586742	-3.73919	33.0921	-72.3109	4.85671	-2.66674	6.66504
N184	柴建飞	男	19	166	50	50.9	9.4	9.1	32.8	32.6	24.4	1.67	67	73	18.8	-3.885	41.8	1.74641	11.6	20	11.6	-6.72	0.326	903	0.0808416	-5.3025	0.852823	-1.39868	26.7468	-34.1943	1.0806	-2.99612	6.96871	-7.33229	3.54444	-3.54924	13.6425	-35.2358	1.78072	-1.36338	8.22164	-6.32496	2.39687	-7.08366	31.6942	-17.6942	1.04594	-1.29142	6.45402
N157	于嘉欣	女	19	160	55	40.7	8.8	7.6	23	25.5	22.9	1.56	65.3	72.4	16.9	-4.274	63.1	1.14739	15.3	20	10.4	-7.881	0.382	829	0.0873341	-6.0775	1.58348	-1.53743	71.1575	-52.1041	4.71638	-7.19377	6.33341	-13.9572	4.5692	-1.74492	10.2198	-16.9767	0.251435	-7.56424	6.94786	-9.41505	1.40385	-0.50238	26.8196	-34.5466	4.75498	-4.24644	5.96244
N114	修小惠	女	19	168	55	45.9	8.7	8.5	27.9	27.2	19.7	1.62	65	109.9	20.9	-5.259	41.8	2.62919	8.6	18	13.5	-7.759	0.333	737	0.149118	-6.509	2.32235	-2.44013	37.3355	-20.815	0.251873	-0.444473	11.7533	-13.0634	2.28261	-1.00191	-2.01073	-47.8039	0.743829	-0.845074	8.77334	-4.37042	5.35297	-2.98394	7.33494	-29.0137	2.18354	-0.885764	5.73784
N115	王雪	女	19	167	67	42.6	8	7.5	24	27.1	17	1.67	67	92.8	16.7	-5.556	59.6	1.55705	18.8	16	12.5	-5.494	0.414	727	0.127648	-5.525	1.1917	-3.96506	19.0313	-29.0346	3.31504	-2.72092	3.45514	-7.85638	-0.665207	-4.55475	10.5868	-36.5282	3.03025	-12.9445	8.18572	-7.92283	3.81723	-1.03252	36.7469	-37.9552	2.90018	-1.37553	5.29604
N069	刘佳卓	女	20	156	46	40.1	8	8.3	23.3	24.9	18.2	1.42	70.4	79.8	13.9	-5.733	51.4	1.55253	14.2	16	10.4	-7.407	0.417	663	0.120362	-6.57	1.30224	-2.25951	17.7788	-40.7495	0.101499	-0.972057	8.82784	-13.1533	2.72873	-2.74817	-6.53853	-28.5473	2.92256	-5.95886	7.72763	-5.45117	2.67296	-0.201364	15.2053	-11.4574	1.44342	-4.24129	13.9648
N368	陈奕凯	男	20	18	75	39.5	8.8	9.4	35.2	30.6	19	1.97	65.3	75.5	23.4	-3.221	84.8	0.89033	16	16	13	-5.893	0.404	879	0.0858931	-4.557	0.0873222	-0.880951	30.7582	-32.1918	-0.659882	-6.57925	7.2246	-11.3672	3.29217	-3.00936	-0.54371	-2.85883	-0.67721	-7.10801	11.7383	-7.54936	3.68149	-3.35262	16.1215	-47.8271	1.39728	-3.59948	13.2722
N175	左小旋	女	20	170	50	41.2	9.6	8.9	25.6	27.9	16.7	1.57	67.9	99.8	23.2	-4.3	37.1	2.69003	9.5	20	10.9	-7.872	0.412	670	0.148955	-6.086	4.50521	-1.61898	28.1688	-39.3256	1.75867	-5.70277	10.9016	-10.4871	6.84095	-5.36797	10.6887	-49.2739	1.15053	-4.03384	14.0429	-6.48552	2.52167	-2.21488	20.3856	-24.1333	1.54187	-2.57687	11.2786
N371	彭梦烨	女	20	163	54	39.9	10.2	9.1	26.3	29	16	1.57	65.2	101	29.2	-3.452	44.4	2.27477	10.4	20	13.8	-7.233	0.306	661	0.152799	-5.3425	1.57756	-2.96451	68.8962	-45.2211	-0.319656	-1.94732	17.1208	-11.5382	2.60592	-0.12657	7.01348	-60.3161	4.09208	-10.3938	5.82696	-4.82682	2.09007	-2.33802	54.3405	-40.0336	-0.035667	-2.38363	10.8143
N439	王柳青	女	20	150	50	41.9	8.7	8.3	21.7	27.8	17.3	1.43	64.4	84.7	16.5	-4.343	38.6	2.1943	6.4	22	13.6	-6.694	0.277	635	0.133386	-5.5185	1.5859	-1.73445	1.92502	1.75729	0.365596	-1.94032	14.3887	-5.13473	3.78001	-1.18208	-2.02571	-51.2591	4.04161	-2.16062	5.78849	-10.7585	1.2092	-5.34422	26.3182	-45.8972	2.58947	-2.7576	10.0349
N092	李金	男	20	172	79	44	7.7	8.3	29.5	33.9	21	1.92	61.7	96.1	15.9	-6.053	43.9	2.18907	8.4	18	13.6	-7.385	0.345	639	0.150391	-6.719	2.12609	-2.2222	43.5155	-19.8595	0.777522	-1.99339	11.3794	-12.5129	4.38289	-3.71669	13.3216	-6.45565	0.300467	-4.20391	8.89744	-3.42754	2.00829	-5.58769	26.7323	-18.5584	1.73146	-0.714115	9.51941
N119	车德彪	男	20	172	62	50	6.9	7.5	30	25.6	16.5	1.73	70.4	83.6	20.2	-4.138	30.6	2.73203	8.1	20	12.5	-6.519	0.412	746	0.112064	-5.3285	0.228325	-1.03043	3.14658	5.36151	0.601199	0.6641	13.3284	-7.69584	3.82103	-0.218051	-15.0633	-10.0481	2.9449	-4.00607	5.11522	-8.05207	4.32139	-1.51075	15.9482	-12.6328	4.32053	-1.33924	8.71547
N124	闵若鑫	男	20	175	69	43.7	8.8	8.5	25.4	31.7	23.5	1.84	73.1	65.1	19.8	-3.289	61.6	1.05682	10.1	18	12.3	-5.619	0.359	836	0.0778708	-4.454	0.241291	-3.46144	42.7289	-59.7227	0.513828	-5.00248	14.618	-13.7431	7.66088	-1.84753	7.68433	-32.9246	4.44759	-4.72233	5.4439	-14.1207	5.507	-1.36643	39.4803	-3.328	4.65543	-0.788127	8.15065
N278	郭董涵	女	20	165	56	46	8.9	7	24.3	27.8	20.1	1.84	67.4	89.1	14.3	-6.244	52.9	1.68431	8.2	22	11.1	-7.734	0.327	689	0.129318	-6.989	3.61674	-2.52099	14.6137	-9.21852	4.95248	-9.63535	9.93015	-9.54147	3.53568	-5.79157	25.5154	-15.1266	2.70772	-7.81344	3.44732	-7.44111	2.49798	-1.37364	28.5667	-56.3866	1.34509	-4.30023	7.58777
N372	王延	女	20	160	54	46.8	10.3	9.2	27.4	27.2	19.6	1.54	68.5	109.1	25.1	-4.352	23.2	4.70259	8.4	20	14.9	-6.823	0.407	900	0.121222	-5.5875	1.0605	-3.3672	23.8695	-19.3664	0.584215	0.053216	8.61813	-5.11953	4.35833	-1.14488	0.638543	11.3118	0.503781	-0.583984	3.18657	-4.26898	3.74835	-3.59144	49.7397	-34.5462	1.61797	-1.22402	7.38618
N174	李连蒙	男	20	170	55	50.2	6.8	8.6	25.9	25.3	16.5	1.63	66.4	87.9	26	-3.381	55.1	1.59528	12.5	22	10.9	-7.943	0.328	515	0.17068	-5.662	1.90981	-1.55205	14.056	-25.3233	0.74966	-3.48529	5.27015	-7.95892	6.5539	-1.71308	19.9496	-29.5823	4.00892	-6.74851	16.3718	-8.80384	0.231114	0.0972013	-0.606061	-28.0189	2.20876	-2.21942	7.06161
N156	李忠洋	女	20	168	53	45.9	9.9	7.4	28.3	30	20.3	1.58	66.7	84.4	23	-3.674	47.9	1.762	10.4	18	15.1	-5.862	0.315	762	0.110761	-4.768	0.0896549	-1.46298	17.0028	-5.54691	3.12129	-2.91007	8.1741	-11.8245	4.49154	0.696155	27.8308	-61.0767	1.27641	-3.08394	7.33449	-12.2191	0.870892	-2.20235	10.841	-41.8753	1.09803	-4.50308	6.88118
N034	郭雨柔	女	20	159	62	42.2	7.8	7.1	28.2	27	16	1.64	69.8	69.3	18.1	-3.829	29.7	2.33333	8.4	14	10.34	-6.712	0.355	665	0.104211	-5.2705	1.8974	-2.13682	52.7171	-10.9932	0.760057	0.574507	5.20316	-2.6801	2.93802	-1.20778	10.9527	10.3997	1.82252	-4.13841	5.69523	-3.73023	4.86669	-0.566306	38.3639	-1.98768	4.10763	-2.30754	6.06682
N444	李玲蕾	女	20	163	60	47	8.4	9.4	26.4	27.3	17	1.64	66	97.5	20.9	-4.63	53.4	1.82584	7.9	20	15.5	-6.219	0.335	775	0.125806	-5.4245	1.66786	-1.58141	23.6444	-26.2305	1.93016	-0.408082	10.4123	-9.49166	3.84474	-2.60233	19.1829	-31.5803	5.13554	-2.2229	-0.419028	-7.59978	2.39471	-0.844607	9.06009	-32.7598	1.97612	-1.75424	4.82705
N173	吴瑶	女	20	165	57	42.8	7.5	7	22.8	27.8	20.3	1.62	65.4	83.6	16.5	-5.07	48.7	1.71663	11.6	20	13.5	-6.667	0.378	881	0.0948922	-5.8685	1.1413	-2.91009	49.4454	-28.2983	0.193412	-1.76383	10.5313	-3.72185	4.23356	-3.14072	20.7107	-29.5226	4.55349	-1.78398	11.8875	-3.93312	3.71678	-2.09716	25.08	-59.3846	1.07588	-1.43803	1.19601
N442	黄婉莹	女	20	165	60	36.7	8.5	8.4	21.6	23.7	16.1	1.66	67.2	73	17.9	-4.087	38.4	1.90104	8.8	22	11.8	-6.536	0.387	775	0.0941935	-5.3115	1.17112	-2.56155	0.941797	-40.4205	5.55929	-5.60216	1.4019	-1.28575	1.45031	-0.884178	3.81208	-7.80986	3.00338	-2.15239	8.90427	0.203225	1.49593	-4.11439	4.26884	-2.92074	1.5943	-0.200715	0.910348
N404	毛柯宇	女	21	175	56	35.7	9.4	9.9	22.7	24.6	16.8	1.68	63.9	65	11.1	-5.833	35.3	1.84136	6.3	20	11.6	-5.013	0.419	966	0.0672878	-5.423	1.86021	-3.60378	34.4223	-20.5916	1.01902	-0.653105	9.25718	-4.63488	3.14229	-0.622611	5.60508	-39.2546	3.28516	-6.18213	-3.66852	4.83358	3.49116	-2.11909	24.7031	-50.9196	3.05116	-2.12218	18.0309
N167	王姝涵	女	21	163	45	40.4	6.5	6.5	23.1	23.7	14.9	1.44	68.5	103.2	20.9	-4.942	55	1.87636	15.3	20	19.8	-5.614	0.323	904	0.114159	-5.278	1.12738	-2.14279	27.7113	-21.9839	0.764267	-3.05392	12.2533	-7.67862	0.657592	-0.731973	17.9231	-22.2478	7.24688	-4.19234	13.5808	-7.9115	1.45056	-2.31484	41.5744	-42.8928	3.34496	-1.26499	15.6202
N466	李肖旭	男	21	167	55	42.8	9	9.8	23.2	29	20.2	1.62	69.6	93.3	21.1	-4.412	48	1.94375	11.7	20	12.8	-6.803	0.406	708	0.13178	-5.6075	-0.501616	-4.4369	-19.2192	-12.5901	1.29428	-3.92748	9.02501	-5.4405	4.54873	-1.21394	-1.27865	-4.65021	8.26658	-1.55925	11.3273	-9.17268	0.534413	-3.47764	28.6045	-26.5908	-0.556404	-3.29354	13.9793
N051	张鑫	男	21	178	83	44.6	7.7	6.9	29.2	28.2	20.2	2.01	76.3	101	14.6	-6.905	49.4	2.04453	11.3	20	14.1	-6.577	0.333	954	0.10587	-6.741	3.7637	-0.923665	9.931	-4.93684	-0.483398	-2.37999	7.28523	-2.12075	8.57379	-0.806522	11.94	-2.31838	3.44805	1.16602	14.5007	-1.35666	3.31314	-2.19027	22.2323	0.722973	2.96701	-1.4409	13.8197
N135	李鹏	男	21	175	84	46.5	7.6	8.7	28	34.3	24.4	2	68.6	63.3	9.4	-9.931	67.4	0.939169	10.8	22	7	-8.667	0.379	749	0.0845127	-9.299	2.09944	-1.31438	41.4577	-3.40914	2.16956	-0.789827	14.0964	-3.42091	2.56182	-3.79577	25.1532	-21.1358	2.50193	-11.2189	12.3732	-11.9489	2.28476	0.165443	50.636	-49.6031	1.5196	-1.33619	13.5192
N445	赞依臣	女	21	158	48	45.6	8.9	7.2	22.7	28.8	19.2	1.46	75.4	101.88	17	-6	38.3	2.66005	8.4	20	14.1	-6.914	0.311	703	0.144922	-6.457	0.148983	-3.8772	60.2222	-23.0774	5.84557	-1.98742	7.76464	-15.4783	3.3607	0.442403	-6.53041	-20.6898	2.48358	-12.2967	8.36486	-0.230463	3.35927	-2.4468	22.8471	-30.9972	2.98032	-0.814995	12.1546
N316	吕家文	男	21	175	80	45.3	9.3	8.5	25.1	29.4	24.7	1.96	62	83.3	14.5	-5.737	57.5	1.4487	12.3	20	8.8	-7.467	0.395	561	0.148485	-6.602	1.82961	-2.16993	12.587	-10.4898	5.94656	-1.44403	8.72582	-8.05477	1.21435	-1.88426	11.6276	-12.011	3.2906	-5.36889	17.2282	-6.30883	2.66818	-0.613575	23.4838	-14.1774	1.39827	-2.93473	11.8752
N448	姜皓	女	21	173	80	37.2	10.8	10.9	22.4	29.8	23.2	1.94	68.3	61.3	20.1	-3.056	42.5	1.44235	10	24	8.8	-6.905	0.371	964	0.0635892	-4.9805	1.73124	-1.74692	33.3251	-38.4799	3.42868	-3.64893	8.32578	-7.25088	5.75093	-3.47779	25.4109	-44.0788	3.44782	1.14288	7.73173	-5.01451	2.08696	-0.900063	26.246	-46.2375	1.95896	-1.06569	11.6084
N200	毕士玉	女	21	158	44	42.3	8.5	7.6	17.4	28.4	17.6	1.41	64.4	71.7	19.3	-3.712	52.9	1.35539	13.1	18	15.1	-4.874	0.328	904	0.0793142	-4.293	2.09455	-2.90436	53.4808	-19.5319	3.13496	-3.36697	-0.85631	-7.58955	2.91983	-1.62643	15.0758	-36.2787	8.24114	-5.01982	14.0651	-6.83419	2.85202	-1.76197	39.1372	-26.5367	1.68116	-3.96397	11.1511
N039	绳月阳	女	21	170	54	37.5	7.3	8.2	23.5	23.4	17.8	1.62	65.1	98.9	16.2	-6.108	34.1	2.90029	9.8	24	12.8	-4.299	0.349	623	0.158748	-5.2035	0.18505	-3.50586	30.1877	-17.9865	2.00924	-6.63873	9.84673	-4.75329	-0.866968	-1.09014	18.607	-46.7613	1.02207	-4.53256	8.64246	-8.41338	1.79141	-2.25361	11.5945	-0.447228	3.49819	-1.84261	11.0693
N301	杨莫	男	21	167	69	45.4	10.2	8.7	25.4	29	22.4	1.78	70.3	99.8	16.7	-5.972	47.2	2.11441	11.6	24	11.1	-7.708	0.384	999	0.0998999	-6.84	-0.642538	-2.50867	37.2536	-53.8338	4.17372	-4.77887	14.4904	-22.0529	2.18633	-2.83632	18.1602	-44.3423	9.30642	-0.802876	12.3913	-8.71756	0.78449	-1.60206	48.2079	-63.0529	0.668994	-2.11181	10.0499
N391	黄采晗	男	21	172	77	47.6	10.9	10.6	27.8	33.1	25.3	1.9	66.6	65.8	25.5	-2.576	38.7	1.70026	11.1	24	10.2	-6.212	0.307	977	0.067349	-4.394	0.130417	-2.71105	-0.122187	-4.71152	0.656818	-5.72967	7.31302	-8.44932	7.90666	-0.116838	2.05726	6.24147	0.308638	-5.75652	6.14263	-10.7226	3.17833	-4.17028	18.4469	-44.7711	3.04768	-0.504676	9.75188
N446	高远恒	男	21	170	65	51.7	7.9	9.3	28.6	28.2	20.1	1.75	67.1	77.4	24.4	-3.175	56.9	1.36028	12.1	18	13.2	-5.193	0.278	677	0.114328	-4.184	-0.231607	-3.29604	38.5291	-26.3202	2.01612	-2.84804	8.91588	-9.33328	-0.219346	-1.6555	26.3744	-15.3237	6.82482	1.47667	10.7323	-11.9898	5.40231	-0.885057	18.6635	-22.2753	2.31345	-2.49007	9.23002
N309	张月怡	女	21	161	54	38.1	8.2	7.3	27	31.4	24.1	1.56	66.9	99	22.3	-4.444	68.9	1.43687	12.1	20	16.2	-6.143	0.278	766	0.129243	-5.2935	2.49732	-2.55724	77.3614	-34.6797	2.43597	-3.20658	9.07905	-17.8317	4.63267	-1.84294	21.7029	-45.591	1.22205	-4.11969	3.39944	-7.52585	1.04579	-0.594556	17.3168	-67.1019	2.60411	-3.24644	8.17928
N121	包杲佐	男	21	170	63	48.1	7	9.1	31.4	34.7	20.2	1.73	63.4	65	20	-3.256	53.2	1.2218	10.7	22	10.4	-6.933	0.35	837	0.0776583	-5.0945	-0.348553	-1.88033	16.4249	-4.59493	2.91441	-2.78781	-4.55123	-10.0117	0.256458	-0.674288	14.7192	-21.5833	4.05661	-6.19208	9.85869	-2.00118	3.01296	-4.59374	9.18364	-33.5869	-0.051142	-4.39587	8.12313
N171	张明新	女	21	163	43	40	7.4	7.5	19.4	29.1	17.6	1.43	67.6	62.5	23.2	-2.693	48.9	1.27812	13.5	20	16.2	-4.495	0.323	949	0.0658588	-3.594	1.59248	-2.4483	9.25154	-39.7379	0.692497	-5.11419	5.33932	-2.83484	5.39656	-1.44278	32.5511	-37.2456	5.97204	-0.537066	9.07802	-3.35238	3.98692	-3.66774	31.3351	-38.9332	3.06805	-2.5495	7.87878
N405	李海芸	女	21	160	65	44.5	8.7	9.2	20.1	26	19.7	1.68	69.6	86	21.3	-4.029	52	1.65385	10.2	18	15.8	-4.98	0.347	743	0.115747	-4.5045	0.559169	-2.81778	13.1541	-9.20856	0.598416	-0.61624	8.90836	-5.9672	0.461658	-2.44001	26.9861	-40.5076	2.88112	0.197087	13.8805	-6.87307	-0.220961	-5.21413	1.18738	0.189561	-0.064355	-2.47703	7.87321
N165	王晗宇	女	21	163	55	34.6	9.6	10	22.1	24.9	15.6	1.63	68.3	92.6	15.9	-5.833	45.3	2.04415	9.2	21	15	-6.806	0.306	957	0.0967607	-6.3195	0.023318	-2.56477	-21.9429	-16.4835	4.60663	-6.09879	15.5395	-14.0074	4.09941	-0.8085	-9.0218	-25.1733	3.11649	-1.42798	4.22939	-12.7955	1.62312	-0.000553034	40.1664	-31.723	3.09679	-4.92601	7.05619
N151	陈玉华	女	21	158	42	41.3	6.7	6.4	27.4	24.5	22.7	1.38	69.6	98.8	22.3	-4.433	23	4.29565	7	18	14.5	-6.359	0.322	625	0.15808	-5.396	4.01056	-1.27816	62.0605	-20.9945	1.10925	-2.41493	9.19344	-11.638	-0.853401	0.246633	26.9091	-26.9659	2.50022	-4.41847	4.83839	-8.44886	0.015744	-0.169124	15.4109	-1.20915	3.90483	-3.2932	6.30342
N449	张家宁	女	21	172	56	41.1	8	9.1	23.8	30.1	19.8	1.66	68.5	117.6	26	-4.524	58.8	2	14.4	20	14.4	-7.366	0.39	425	0.276706	-5.945	1.9322	-3.85961	21.9798	8.90414	1.39881	-1.4132	5.90302	-14.0716	6.86229	-1.75132	45.2025	-33.8069	1.19368	-7.16822	9.08905	-12.7016	3.75815	-3.73602	16.7332	-15.5018	1.04304	-4.63808	5.87197
N392	武杰	女	21	157	46	42.2	7.1	7.7	18	25.6	16	1.43	75.6	97.5	21.4	-4.553	37.6	2.59309	9.7	22	15.9	-5.945	0.265	939	0.103834	-5.249	2.77347	-1.46298	35.4529	-33.8973	0.979317	-2.43755	6.22586	-11.3453	2.28204	-2.67262	37.3619	-26.7987	2.52314	0.389793	6.1881	-5.59975	2.61424	-1.79371	40.7853	-63.9048	0.335247	-0.759842	5.52564
N273	胡佳圆	女	21	55	47	40.7	5.5	5.3	18.3	28.2	16.3	1.43	61.5	83.2	21.4	-3.879	42.3	1.9669	8.4	20	12.8	-6.609	0.4	938	0.0886994	-5.244	3.19075	-3.85406	19.2796	-20.4559	0.634326	-4.0525	7.3361	-20.8125	4.60463	0.572819	12.3157	-31.4195	3.38117	-1.44241	3.40447	-4.56487	2.74054	-2.93193	9.93236	-22.8571	2.06308	-2.17215	3.63499
N452	舒克强	男	21	169	60	43.9	10	10.1	24.5	31.3	22.5	1.69	71.8	80.5	24.1	-3.333	47.2	1.70551	8.4	18	16.2	-5.381	0.267	768	0.104818	-4.357	0.267022	-3.47489	25.5449	-36.3075	1.04142	-3.71173	21.8315	-8.5548	3.28702	-2.12485	-4.36369	3.8499	7.29298	-5.47307	3.93644	-9.53461	5.37668	-5.80222	18.8058	-19.425	2.44075	-2.03929	2.94753
N450	丁硕	女	21	173	64	37.5	7.7	9.8	24.6	25.9	21.2	1.76	64.7	71.2	19	-3.74	51.1	1.39335	12.1	20	14.9	-4.427	0.318	434	0.164055	-4.0835	0.153942	-2.8191	54.3317	-56.4209	-0.00675011	-6.44834	2.04221	-18.6475	2.96361	-5.15985	6.00877	-55.3042	6.95981	-2.92145	12.6846	-2.39933	1.2939	-2.2755	14.0778	-48.4499	4.63555	-2.61502	2.48192
N406	胡启航	男	21	175	63	42.4	8.8	9.3	24.8	29.3	19.9	1.79	69.8	115.3	26.5	-4.357	60.3	1.91211	13.9	20	19.5	-5.675	0.421	987	0.116819	-5.016	-0.489378	-0.915284	32.6106	-1.46778	2.53914	-0.98033	14.5573	-3.72154	3.69536	-2.98414	24.8658	-68.2972	4.17787	-3.24241	2.59172	-14.327	2.65705	-2.39461	8.28041	-69.725	0.777994	-1.83887	1.31265
N201	罗晓琴	女	22	165	60	44.5	6.4	8.3	27.3	22.5	21.1	1.66	65.4	90.4	16.7	-5.407	37.8	2.39153	9.3	22	13.5	-7.356	0.328	723	0.125035	-6.3815	0.983943	-1.96486	41.6675	-58.3893	1.29658	-5.85312	9.78503	-4.80395	3.14359	-3.15732	25.3285	-56.349	7.66788	-6.11112	7.14011	-11.5471	0.62078	-1.55887	32.8049	-47.073	2.67142	-1.57031	14.1138
N040	周佳敏	女	22	160	53	43.5	6.9	8.8	26.4	28.8	22.5	1.54	64.3	93.8	20.2	-4.638	41	2.2878	8.4	20	14.1	-6.458	0.385	801	0.117104	-5.548	2.36957	-3.5195	23.6471	-24.3775	2.74991	-4.65573	10.5166	-8.57516	5.81888	-2.21705	18.1013	-14.6166	2.53723	-0.967378	10.2938	-7.90608	2.64806	-2.84254	19.6752	-5.61242	2.38207	-2.09344	13.9695
N271	李娜	女	22	165	55	39	8.8	9.9	27.7	26.6	17.5	1.6	68.6	96.6	15	-6.453	52.2	1.85057	8	22	12.4	-7.676	0.296	630	0.153333	-7.0645	3.35711	-3.05547	10.5686	-59.5537	1.93651	-3.77407	9.32339	-17.9204	5.67856	-4.77277	17.9911	-21.7185	0.312449	-3.9149	1.93876	-11.3854	3.35948	-0.679698	37.1312	-55.5057	2.83436	-3.11181	13.5899
N046	盛祺	男	22	175	85	43	8.7	9.7	27.8	29.3	19.2	2.01	69.9	70.7	10.9	-6.513	57.9	1.22107	10.9	20	10.4	-7.093	0.391	785	0.0900637	-6.803	1.64394	-2.54848	34.8474	-40.5219	-0.209511	0.239173	3.74226	-1.067	0.628354	-0.777305	-2.25523	-12.8026	-0.033841	-2.49575	0.129098	-1.74686	0.088862	0.005021	46.5318	-39.2915	3.65692	-1.94154	12.7715
N459	林昆民	男	22	170	75	41.8	9.9	10.1	28.8	33.1	24.8	1.87	70.4	75.8	15.3	-4.949	42.5	1.78353	9.7	20	14.4	-5.414	0.364	973	0.0779034	-5.1815	4.47591	-2.98264	18.0499	-13.0408	2.26681	-2.03272	10.9993	-5.51344	3.77991	-3.66268	42.9984	-47.8168	5.23751	-0.960413	12.5517	-7.87934	0.972982	-3.21539	51.9811	-35.4238	2.28762	-1.6961	10.8021
N479	牛春林	男	22	178	70	42.8	9.4	9.5	21.9	26	16.2	1.87	67	68.1	16	-4.251	46.2	1.47403	7	20	11.8	-5.02	0.338	768	0.0886719	-4.6355	1.08227	-2.32585	26.4275	-41.3199	1.34549	0.257569	13.5801	-0.888924	5.86476	-1.09899	20.9971	-62.7099	-0.563544	-3.05379	8.06787	-7.57589	3.33591	-4.56939	45.5897	-13.0736	2.48938	-1.19279	10.5702
N110	刘婷茹	女	22	165	56	45.4	8.1	8.5	21.9	25.4	17.3	1.61	65	109.7	16.5	-6.632	56.6	1.93816	10.3	20	11.5	-7.955	0.338	703	0.156046	-7.2935	2.1532	-1.18095	-4.31508	-51.1602	3.82083	-3.87466	8.40212	-4.96095	2.94229	-1.23482	31.7795	-26.7633	6.0489	-8.41757	10.0297	-3.08882	2.43984	-2.83305	20.4335	-78.1421	4.65308	-2.81484	9.96634
N447	杨非	男	22	174	64	43	9.5	9.8	23.9	28.4	18.3	1.77	64.7	88.2	17.2	-5.135	51.8	1.7027	8.1	20	12.5	-6.605	0.369	914	0.0964989	-5.87	2.16748	-2.45057	31.8566	-19.6206	0.634085	-0.727179	10.0333	-3.17225	-0.732279	-2.11223	23.9288	-3.73011	5.21154	-0.597699	9.30111	-4.12209	1.47622	-1.92942	2.21889	-44.2904	0.730177	-2.84879	9.93377
N453	姜庆有	男	22	170	61	40	7.4	7.4	20.3	30.5	18.4	1.7	69.6	102.1	17.4	-5.867	61.1	1.67103	9.3	22	15.8	-6.814	0.343	638	0.160031	-6.3405	0.104868	-3.84091	17.718	-9.38118	0.00975799	0.41849	12.7236	-3.07103	6.67114	-2.53376	7.68253	-40.017	1.98405	-5.28553	17.4237	-4.37619	5.31055	-5.81796	7.49409	-39.2422	1.00947	-1.18091	9.35195
N304	王星	女	22	159	48	32	8.8	9.7	24.1	22.7	14.9	1.47	65.1	81.2	16.9	-4.795	53.4	1.5206	13.5	18	12.5	-6.42	0.336	716	0.113408	-5.6075	2.76605	-2.71781	55.0133	-36.0385	5.87048	-5.3822	15.8812	-18.172	6.55275	-2.83941	21.5431	-47.4843	5.37547	-1.82432	9.57879	-5.10897	2.60112	-0.363446	30.7239	-40.6961	4.49266	-0.979266	7.81765
N168	薛铭	女	22	169	68	41.7	6.9	6.9	21.3	26.5	19.1	1.78	68.7	78.6	21.8	-3.603	30.9	2.54369	10.2	18	12.8	-5.042	0.331	592	0.13277	-4.3225	1.40437	-2.17502	41.1902	-22.7288	1.08426	-6.03052	7.95178	-15.2551	9.01816	-4.53803	14.0144	-14.5459	6.20753	-5.27873	9.21761	-5.87012	0.528739	-3.69028	23.8983	-22.628	0.646445	-0.875937	7.20807
N030	殷国桓	男	22	184	77	47.7	9.2	7.9	30.6	27.4	17.9	2	69.4	61.9	17.6	-3.509	31.7	1.95268	12.8	20	13.2	-4.444	0.407	771	0.0802853	-3.9765	-0.222402	-3.26169	16.5386	-8.90332	1.22712	-0.33563	9.70613	-17.836	8.45603	0.634873	11.677	-16.9965	4.80447	-2.82404	5.73161	-8.30591	5.78477	-1.8791	33.9963	-37.8069	5.10896	-3.99339	7.20483
N440	赵丹	女	22	165	56	48.8	8.4	7.7	21.1	28.2	14.9	1.61	66.7	89	16	-5.565	35.3	2.52125	10.7	20	11.8	-6.954	0.34	707	0.125884	-6.2595	2.97945	-1.56981	55.1208	-29.5693	0.276164	-0.98631	5.80016	-5.11773	9.9194	-2.34325	19.7148	-35.4464	4.17145	-3.35009	5.71277	-6.18397	1.31638	-2.91542	47.7983	-62.1616	1.31868	-2.79345	5.88966
N204	张歌	女	22	60	51	45.9	7.8	7.1	19.1	27	17.4	1.51	70.2	121.8	20.4	-5.983	54	2.25556	9.7	22	10.7	-7.967	0.38	672	0.18125	-6.975	0.616992	-4.41413	7.90267	-21.8867	5.3841	-4.41308	3.78746	-2.80738	5.74347	-2.38863	20.9616	-83.1064	1.20502	-10.8559	5.79024	-4.8413	-0.213771	-2.16927	38.1678	-41.9486	0.196604	-1.00808	4.41617
N163	张正品	男	23	178	70	45.9	8.3	8.9	24.7	26.9	16.4	1.87	61.9	72.7	21.5	-3.374	48.1	1.51143	11.9	20	15.4	-4	0.326	905	0.0803315	-3.687	1.68877	-2.66996	40.7997	-29.9208	0.293287	-1.3169	15.8414	-7.11601	1.45156	-2.29279	0.00794099	7.30398	5.02994	-6.82818	11.8056	-12.9598	1.5072	-5.84577	15.3732	-14.4842	2.11365	-3.51222	15.0519
N485	陶毅	男	23	170	70	46.8	7.9	8	27.7	32.7	21.1	1.84	64.3	47.7	16.1	-2.632	38.4	1.24219	18.1	26	10.4	-5.958	0.364	587	0.0812606	-4.295	4.86384	-1.35899	10.4183	9.17681	1.59415	-2.06236	11.5647	-17.6519	7.53785	-1.4119	4.41894	-30.2901	3.6156	-6.43276	8.32016	-6.65136	2.91284	-5.81962	21.081	-30.6942	5.27946	-1.54379	14.6767
N300	齐圣男	女	23	163	60	31.8	7.5	6.8	19.8	17.4	19.6	1.64	70.2	66.2	24.1	-2.744	36.5	1.8137	8.8	22	11.6	-5.387	0.389	713	0.0928471	-4.0655	1.33518	-1.43053	27.3513	-28.6008	2.31311	-3.85324	12.0264	-22.0287	8.51384	-2.55684	2.35427	-60.3065	3.3835	-1.50702	10.3743	-10.7398	4.93628	-3.09343	46.0313	-39.7633	1.67459	-0.515876	9.85366
N264	姜悦	女	23	167	65	41.3	8.8	8.9	25.7	27.4	17	1.73	68.4	110.6	23.2	-4.767	51.1	2.16438	10.9	24	13.2	-8.421	0.406	855	0.129357	-6.594	-0.368677	-2.31074	58.8569	-16.4336	1.7052	-3.81271	11.2146	-6.85709	3.97523	-0.458339	-12.5408	-45.8193	2.69883	-9.7444	6.61824	-2.53236	3.79396	-2.38171	12.0802	-56.6295	3.77769	-2.15955	8.74807
N049	林帅	男	23	180	62	41.3	8.8	8.3	32.2	27	19.8	1.79	66.7	68.7	20	-3.442	37.8	1.81746	7.7	20	13.9	-5.067	0.38	715	0.0960839	-4.2545	3.17488	-2.65932	24.9849	-22.1709	0.474583	-3.73461	11.8076	-10.8745	9.21616	-5.47914	24.6184	-29.5691	5.31054	-3.27451	9.41802	-11.2952	3.77599	-4.38885	16.7313	-51.7162	5.08354	-1.06649	6.43631
N026	赵子宁	女	23	163	54	41.6	8.5	7.5	27.2	24.1	17.8	1.57	70.4	84.9	17.2	-4.929	33.4	2.54192	8.1	18	14.1	-5.531	0.153	736	0.115353	-5.23	1.60934	-1.47398	12.6288	-28.813	1.77741	-1.39751	5.76363	-5.25694	2.16507	-1.6783	19.9192	-23.5877	2.71924	-9.5611	2.49168	-1.70125	3.55821	-4.13258	27.5869	-15.9675	3.42738	-1.86989	6.11038
N001	陶义	男	23	171	75	50	6.9	7.5	30	25.6	16.5	1.73	70.4	73	16.7	-4.37	48.3	1.51139	10.7	16	12.73	-5.735	0.381	626	0.116613	-5.0525	1.77423	-2.44025	79.6345	-11.0476	5.54898	-2.00618	12.9257	-4.57001	4.73823	-0.58177	26.8893	-19.2068	1.8144	-4.93586	7.3814	-7.97088	2.58607	-2.93226	17.3528	-9.82063	2.22464	-1.15409	6.11001
N583	候礼轩	男	23	176	70	46.3	6.8	6.8	27.4	27.9	19.2	1.86	70.8	65	20.7	-3.146	67.5	0.962963	11.4	20	11.8	-6.34	0.354	977	0.0665302	-4.743	2.36588	-3.37205	37.5358	-29.2205	2.61505	-6.0405	10.9287	-13.5379	1.40379	-0.934451	25.5504	-76.1416	5.06107	-3.46413	12.7202	-20.2155	4.20149	-4.24169	24.5116	-56.1848	3.05884	-1.58177	2.33806
N580	姜超	男	24	172	67	41.9	10.1	11.9	31.8	32.1	23.6	1.79	68.3	72.4	22	-3.284	34	2.12941	10	18	12.8	-5.287	0.393	969	0.0747162	-4.2855	2.0809	-0.818136	80.1993	-32.6138	-0.0835633	-5.33439	5.37895	-6.63416	5.14309	-1.30169	8.14037	-47.4136	5.94451	-5.19491	11.133	-5.0008	2.89469	-0.642789	23.6091	-26.9883	3.87827	-2.61576	14.1593
N328	孙家宝	男	24	183	72	40.5	9.6	9.6	20	33.2	17.4	1.93	62.7	107.9	21.9	-4.921	44.6	2.41928	11	18	15.1	-6.299	0.318	957	0.112748	-5.61	1.91147	-3.45804	56.9427	-1.4135	0.55916	-0.630355	17.9882	-16.8298	3.51105	-4.1237	6.94145	-38.6923	5.16579	-6.94242	8.59376	-7.37165	3.26564	-3.66147	22.8756	-64.2252	-0.430601	-0.548087	13.3373
N569	吴翠平	女	24	163	51	39.9	9.4	10	21.5	31.8	17.2	1.53	76.9	92.1	18.1	-5.087	51.2	1.79883	10	20	13.4	-6.167	0.289	945	0.0974603	-5.627	0.658392	-3.38744	49.2797	-19.0982	2.12001	0.724904	12.6449	-14.999	4.07927	-2.43514	9.32779	-14.3124	2.69679	-9.86827	11.835	-4.753	3.53262	-3.51799	22.0573	-73.2681	5.09111	-2.6221	12.6212
N402	王泽天	男	24	180	70	45.6	9.5	9.9	19.3	28.5	20.8	1.89	60	74.9	16.2	-4.61	57.6	1.30035	10.2	22	12.3	-5.585	0.323	928	0.0807112	-5.0975	1.49222	-3.26285	56.2537	-41.372	1.84065	-5.29434	2.47367	-11.8573	3.34087	-3.66305	11.8556	-42.2308	-0.484786	-6.5218	11.398	-5.35731	0.984651	-3.42431	40.3381	-11.2532	4.5188	-0.838404	12.1125
N010	顾瑜	女	24	172	52	44.5	8	7.3	31.7	24.9	17.9	1.69	67.6	73.6	16.9	-4.347	51.4	1.43191	8.4	20	15.4	-4	0.359	879	0.0837315	-4.1735	1.63334	-2.2117	24.8887	-13.9551	1.79515	-4.54937	7.03129	-9.76381	3.36918	-1.95483	37.2924	-55.2797	1.38374	-10.7619	17.5595	-15.0365	2.507	-5.41024	54.0895	0.578583	5.71768	-2.93105	11.4998
N078	房蕾	女	24	170	66	49	7	7.7	27.4	31.9	20	1.77	61.6	98.2	14.4	-6.828	43.3	2.2679	8.6	20	10.9	-5.957	0.401	791	0.124147	-6.3925	3.92992	-1.92271	7.5905	-4.76686	1.27367	-0.786559	7.6303	-8.45354	1.55263	-3.86436	6.52681	-21.9412	1.86477	-2.2857	4.63697	-9.0025	2.68241	-6.38598	27.5692	-27.3045	1.9349	-4.44986	11.4203
N095	李二晶	女	24	158	55	37.1	5.8	9	29.5	24.6	15.4	1.55	63.5	66.1	12.4	-5.352	44.6	1.48206	8.9	20	11.3	-5.415	0.395	623	0.1061	-5.3835	2.60915	-2.86167	34.2684	-26.2757	2.23617	-4.73182	1.12387	-11.655	1.93996	-2.4252	24.4642	-2.6844	1.84363	-9.12105	9.95568	-8.83571	0.807149	-1.4767	37.9486	-16.6956	2.70782	-1.60017	10.5131
N342	高源	男	24	186	100	40.4	8	7.6	25.6	27.6	18.4	2.25	71.7	94	21.3	-4.412	68.9	1.3643	11.3	22	12.5	-7.278	0.349	968	0.0971074	-5.845	-0.672984	-3.63207	1.32998	-62.5356	0.145097	-3.6568	6.42785	-13.249	1.66958	-1.44998	20.8275	3.28612	3.81451	-10.4283	17.1281	-7.03837	4.43726	-3.15276	28.7915	-44.8117	3.0159	-1.83333	7.86393
N077	欧艳梅	女	24	160	52	38.4	7.9	7.3	27.6	21.6	15.1	1.53	64.5	114.5	19	-6.016	47.2	2.42585	19	20	14.9	-7.448	0.398	653	0.175345	-6.732	1.97175	-1.17949	85.5194	-10.2469	3.64414	-4.60653	14.1683	-18.2275	1.33306	-2.44193	41.5024	-9.22081	4.21809	-4.52952	6.91896	-9.2605	2.38291	-1.32638	6.78474	-40.6901	1.63501	-1.21727	5.64423
N079	李松雪	女	25	165	53	44.5	8	8.6	23.6	27.3	22.1	1.57	66.6	107.9	22.2	-6.086	41.8	2.58134	12.3	24	14.4	-6.497	0.321	917	0.117666	-6.2915	4.53783	-3.18601	-28.1036	-50.2122	0.450607	-2.79412	10.414	-10.675	3.35847	-3.03667	-2.44766	-37.0633	2.44367	0.287219	11.5884	-10.9244	4.11353	-6.52947	33.0469	-18.7387	1.55333	-1.77017	15.4747
N059	段新	女	25	173	55	47.2	6.9	6.8	34.1	23.5	22.9	1.65	65.2	79.4	15.3	-5.182	74.5	1.06577	15.3	18	12.7	-5.863	0.324	712	0.111517	-5.5225	1.6673	-2.5694	41.9942	-3.36894	3.0674	-2.71014	9.13171	-0.252438	2.86628	-5.07388	18.5513	-62.3507	3.94548	-3.40259	3.57148	-8.24111	4.69321	-1.71174	57.5147	-23.3987	3.05233	-3.52558	13.9393
N012	魏天赐	男	25	174	80	41.6	10.3	10.2	26.7	31.8	20.9	1.95	65.7	58.6	11.2	-5.229	46.3	1.26566	9.7	14	6.58	-8.934	0.351	797	0.0735257	-7.0815	1.32064	-2.36511	20.6648	-12.2082	1.0879	-2.13863	13.0979	-7.83247	3.36952	-3.57187	20.5353	-37.6254	4.66987	-5.93793	12.5991	-8.40036	5.72873	-2.66299	17.1743	-16.5837	1.27125	-1.9323	11.3593
N438	张大全	男	25	186	69	43.7	9	10.7	25.5	29.1	17.8	1.92	71.7	79.8	13.2	-6.035	39.6	2.01515	8.4	22	8.1	-10.51	0.316	962	0.0829522	-8.2725	2.93525	-2.04681	50.7355	-28.069	0.172342	-2.17964	14.965	-8.54452	5.47216	-0.162627	7.34697	-25.119	3.04754	0.383652	5.76781	-9.00133	0.056897	-1.40493	19.5319	-33.2466	2.9803	-1.61237	9.25274
N149	程柏林	男	25	175	67	40.7	10.6	9.9	29.5	27.4	19.4	1.81	62.5	68.7	14.4	-4.774	34	2.02059	9.5	20	11.1	-6.111	0.331	703	0.097724	-5.4425	2.59857	-1.75952	9.84	-58.6912	0.706432	-2.18668	11.7394	-3.57339	5.6261	-1.40811	14.9483	-9.51855	5.02501	-2.89913	8.26483	-8.2006	5.19011	-1.00113	21.586	-23.1655	1.40059	-3.21919	5.89411
N297	王海日罕	女	26	152	47	44.2	8.9	7.5	27.4	26.2	16.8	1.41	61.7	48.7	21.7	-2.249	31.3	1.55591	10.2	18	13.1	-5.067	0.384	719	0.067733	-3.658	4.94183	-1.75498	39.6475	-40.4636	1.0058	-4.28223	14.4347	-18.7332	0.509548	-1.69147	6.96963	-30.5972	2.01225	-4.78626	15.2668	-6.88801	4.05309	-4	47.6472	-25.7331	4.15943	-2.40226	15.5604
N654	邱春雷	男	26	173	60	36.7	10.1	9	26	25.6	22.5	1.72	69.4	63.1	16.5	-3.831	37.1	1.70081	10.9	18	12.5	-4.691	0.322	568	0.111092	-4.261	3.26982	-3.76466	21.598	-14.6497	0.074898	-2.82144	11.6158	-12.0809	3.76213	-0.62329	37.0705	-54.654	1.84497	-5.03043	16.2293	-14.4437	0.266808	-5.03044	26.469	-37.9162	-0.453688	-3.06043	10.5317
N295	姜晓月	女	26	160	45	36.4	8.1	7.2	21.5	24.3	15.3	1.44	68.6	105.8	17	-6.23	65.9	1.60546	13.4	20	14.8	-6.478	0.389	618	0.171197	-6.354	2.78962	-2.43257	39.4752	-58.148	0.472684	-3.11343	11.7013	-7.22149	0.175495	-2.40913	30.2683	-29.0532	2.35289	-6.86155	15.7018	-15.2052	2.28906	-2.52753	16.0313	-37.3193	4.23195	-3.32664	10.4135
N315	姚利光	男	26	182	69	46.6	9.6	9.2	20.4	26.3	24.8	1.89	66.7	66.8	23.5	-2.841	42.8	1.56075	8.4	20	10.4	-5.867	0.35	483	0.138302	-4.354	3.88922	-0.951962	29.8492	-20.3772	2.27612	-5.28906	5.83401	-8.13577	5.80301	0.427511	19.6077	-17.0254	2.70564	-0.93954	21.0676	-5.95835	1.67806	-7.5518	18.8981	-51.8236	3.78482	-1.75329	10.0192
N385	郭青峰	男	26	70	65	37.6	8.5	9.6	20.8	28.3	20.8	1.75	69.4	106	12.5	-8.457	85.1	1.24559	18.1	18	10	-9.922	0.354	993	0.106747	-9.1895	0.324042	-3.49539	31.5547	-11.909	5.02114	-2.23377	10.6135	-13.4899	2.19167	-2.20549	2.77809	-60.8957	3.64684	-1.57139	20.6118	-15.9666	2.08444	-3.65699	22.4047	-13.4192	2.8443	-2.59652	7.86393
N048	李曼曼	女	26	161	51	42.7	7.5	8.2	26.6	24.6	18.3	1.52	66.2	110.7	16.7	-6.622	28.2	3.92553	8.5	20	11.1	-9.6	0.415	703	0.157468	-8.111	0.999824	-1.56858	31.9431	-34.3825	4.21307	-4.46403	10.5169	-9.22639	4.90066	-0.666041	30.341	-43.9291	3.08906	-9.34167	12.605	-6.69286	3.80413	-6.86004	0.179554	-56.0747	2.1835	-1.87509	7.14711
N529	周晨	男	45	167	75	47.5	10	9.7	29	31.6	21.5	1.84	62.2	73	17.6	-4.14	53.8	1.35688	10.9	18	10	-6.698	0.415	749	0.0974633	-5.419	1.16128	-1.19208	15.9934	-46.2973	4.68334	-4.13152	13.0431	-10.9119	3.46567	-2.40978	36.375	-7.12731	4.45423	-4.47113	10.2036	-10.3445	1.62479	-5.08245	56.454	-28.7597	3.24596	-3.55566	2.35213
N041	王灏然	男	45	180	70	41	8.1	8.5	25.4	28.5	20.3	1.89	64.7	50.1	11.9	-4.211	26.7	1.8764	8.8	20	11.4	-4.222	0.372	659	0.0760243	-4.2165	1.71222	-4.30224	21.8623	-12.0431	0.864143	-0.371148	11.7661	-10.0502	1.35862	-0.549481	11.7788	-11.0955	3.93328	-4.71439	3.5791	-8.15756	0.93345	-2.13699	42.1496	-14.4917	2.30747	-0.612283	14.6811
N436	张强	男	46	178	64	45.3	9.9	9.6	25.5	26.6	19.7	1.8	66.3	77	12.5	-6.167	60.6	1.27063	10.4	22	9.2	-9.057	0.353	560	0.1375	-7.612	1.64774	-2.46936	21.4651	-33.7662	0.762972	-2.9218	14.2332	-9.94144	2.46907	-0.026784	20.1075	-47.5602	1.45393	-4.01928	16.6304	-3.47464	3.99918	-0.289248	22.3959	-59.5835	0.673095	-3.26986	13.8444
N659	程友泽	男	47	173	86	45.4	10.9	9.3	26.3	25.9	24.2	2	75.9	63.7	16.7	-3.815	50.1	1.27146	13	22	10.4	-5.452	0.317	664	0.0959337	-4.6335	2.38885	-3.17565	21.5105	-45.5123	1.02388	-3.9502	18.9792	-3.66958	8.79306	-0.049688	26.227	-50.7799	3.79745	-8.4573	5.98661	-13.1112	3.35536	-2.53919	15.1059	-46.1701	-0.475553	-2.69422	12.4621
N299	杨悦	女	47	160	66	36.2	8.3	6.5	17.5	20.6	16.9	1.69	67.3	93.6	18.6	-5.042	28.6	3.27273	13.2	20	14.4	-7.312	0.342	919	0.10185	-6.177	0.980363	-2.71766	66.7179	-21.2462	4.942	-2.70964	3.59481	-8.28552	0.758007	-0.596271	18.9258	-21.6735	2.23004	-4.43148	8.98866	-4.26254	2.19191	-0.361738	19.6683	-22.7598	3.89344	-2.5392	10.3004
N578	王刚	男	48	160	65	38.6	11.5	12.6	24.4	30	19.4	1.68	76.9	104.8	17.8	-5.885	63	1.66349	11.7	20	13.4	-7.596	0.325	919	0.114037	-6.7405	4.14509	-2.89276	20.2691	-48.3144	3.03359	-2.27967	10.7202	-9.60954	4.74155	-3.30189	30.1291	-19.7293	4.49689	-6.6747	15.0089	-12.6772	3.77599	-5.91417	13.2377	-45.8807	4.34758	-2.75261	8.74495
N425	刘丹阳	女	50	163	57	48	8.9	9.4	26.6	33.3	16.4	1.64	64.1	84.9	17.2	-4.929	48.7	1.74333	10.4	20	12.3	-5.901	0.327	923	0.0919827	-5.415	1.97698	-2.10086	87.8864	-10.7013	0.806444	-3.14945	4.52687	-3.52308	4.47878	-0.529463	36.6657	-49.9982	-0.057211	-5.97016	20.2929	-3.97539	2.33124	-4.04349	55.399	-25.9562	1.36867	-1.15176	7.2747
N657	马玉婷	女	50	167	68	43.8	7.1	7.4	27.7	25	18.2	1.76	69	86.6	17.4	-4.978	43.9	1.97267	10.2	20	13.9	-6.444	0.311	997	0.0868606	-5.711	1.65043	-2.85794	82.379	-14.9267	1.88389	-4.45293	-2.02832	-7.94341	4.64055	-1.99396	32.4569	-41.995	5.9542	-1.36734	14.469	-14.2751	2.31287	-2.88033	48.4279	-72.7167	5.31651	-4.53172	7.12429
N339	王万丽	女	50	170	90	44.4	9.5	10	22.3	28.5	18.1	1.95	67.7	99.8	13.7	-7.288	52	1.91923	9.3	20	7.9	-12.25	0.313	948	0.105274	-9.769	0.373056	-4.19374	59.5417	-31.0245	0.716686	-5.49829	11.8412	-19.6147	-1.00724	-1.07835	27.8339	-40.7184	0.477304	0.400065	18.131	-6.08905	1.1743	-1.52176	53.2434	-71.1035	-0.014278	-2.00145	2.25258
N091	朱梦吟	女	49	176	80	41.3	8.6	9.1	20.9	28	19.7	2.06	68.1	49.3	9.2	-5.333	41.6	1.1851	6.4	20	6.8	-7.398	0.357	699	0.0705293	-6.3655	1.23692	-3.12253	39.4471	-23.0112	1.67376	-2.4029	4.96095	-0.926326	6.54143	-2.46117	3.25008	-5.39435	3.08477	-9.55969	3.19942	-5.89059	1.99195	-1.37687	24.4847	-17.9115	-0.354288	-2.35425	6.27882
N011	赵宝存	男	58	170	75	42.5	10.6	10.2	27.8	33.4	21.3	1.86	65.7	52.8	14.3	-3.692	48.7	1.08419	11	18	11.4	-6.395	0.439	875	0.0603429	-5.0435	1.50486	-4.28532	18.5854	-23.8695	2.35625	-0.350023	12.3759	-5.74587	9.20128	-0.923347	17.9563	-47.7836	5.99267	-9.93289	18.6255	-17.0689	3.48821	-3.25927	15.4392	-4.41001	2.20799	-3.65415	5.5985
N356	李洋	女	58	158	52	43.8	8.3	7	25.6	26.5	17.4	1.51	62.8	72	14.1	-5.612	45.3	1.5894	11	20	11.1	-7.667	0.373	908	0.0792952	-6.6395	0.902736	-3.19154	34.4064	-29.5034	1.40771	-1.28792	13.0947	-22.1775	1.53276	-2.591	24.9137	-43.1152	-0.872891	-6.49684	4.40485	-8.50264	0.235778	-3.32915	23.0993	-44.8878	1.189	-1.88749	13.3633
N346	宋来阵	男	59	165	64	40.8	10.1	11.1	24.7	28.7	21.9	1.56	60.3	64.4	12.8	-5.042	56.3	1.14387	10.9	20	9.5	-7.415	0.373	854	0.0754098	-6.2285	0.23426	-3.53668	48.5895	-35.3637	1.49398	-2.14088	16.4129	-13.7519	6.3435	-1.52126	20.4372	-78.1451	0.096297	-6.88993	19.6385	-10.4201	3.61438	-3.68071	4.29238	-32.8744	0.754799	-2.59212	10.0131
N412	王莹惠	女	60	160	54	41	8	8.1	22	28.2	19.5	1.55	69.3	98.2	18.8	-5.222	64.8	1.51543	12.8	20	12.3	-8.652	0.336	794	0.123678	-6.937	3.67194	-2.2651	15.2792	-20.9337	0.815123	-0.280176	12.5968	-16.2828	1.04078	-1.94898	4.96757	-8.908	2.6306	-3.45849	17.3694	3.01013	3.52353	-4.43426	22.7544	-67.5457	0.843041	-4.50027	8.0368
N020	高菲	女	66	170	53	40.4	5.3	5.7	26.6	25.9	22.3	1.59	66.8	70.3	16.7	-4.208	50.1	1.40319	12.3	10	13.8	-4.981	0.296	566	0.124205	-4.5945	2.07785	-1.22598	67.1742	-24.2565	1.72407	-7.25977	5.87897	-9.03388	2.12957	-1.40997	22.5156	-64.7521	1.29515	-5.73415	8.46818	-12.5778	2.32451	-1.32824	33.5828	-25.8988	1.43866	-1.08259	6.78766
N375	赵方强	男	66	170	60	39.7	9	9.6	22.2	27.1	23	1.69	71.7	87.9	20.9	-4.207	32.8	2.67988	9.3	22	14.4	-6.667	0.363	984	0.0893293	-5.437	0.246476	-2.13651	17.9041	-9.88625	0.417859	-3.20082	13.0711	-12.5192	0.462443	-1.6745	20.0851	-33.4777	5.16705	-1.783	9.66516	-13.9544	4.31745	-1.85386	7.48941	-3.38615	3.18026	-1.70514	4.69532
N322	吕志敏	男	31	176	80	38.1	11.8	11.8	22.4	27.3	21.7	1.96	69.2	88.7	14.3	-6.205	44.7	1.98434	14.5	20	9.5	-8.837	0.328	961	0.0922997	-7.521	-0.214355	-3.61477	43.6787	0.228691	0.477658	-4.19081	7.9322	-10.7289	2.47343	-2.17843	63.5173	-37.0733	2.11096	-2.14877	25.0921	-4.4697	0.466374	-6.32544	41.3665	-18.6356	-4.38388	-0.409963	20.9361
N344	张军	男	31	163	58	48.7	10.3	10.1	35.7	26.4	17.4	1.62	62.7	95.9	16.5	-5.822	50.3	1.90656	9.1	20	12.1	-7.692	0.351	952	0.100735	-6.757	2.1303	-2.92545	49.0133	-21.1057	2.07353	2.62415	13.8113	-7.64482	10.3308	-0.53691	9.17613	-21.7267	6.85482	-0.13599	5.02877	-8.89779	1.16972	-0.688363	26.23	-54.7776	-0.835728	-3.98847	9.15092
N420	石磊	男	31	170	59	46.6	7.4	8.6	24.9	28.7	18	1.68	61.4	76.7	23.2	-3.337	35.7	2.14846	8.2	22	11.1	-7.167	0.411	923	0.0830986	-5.252	1.6365	-3.49047	4.68305	-3.22656	-0.291947	-1.9539	14.8119	-4.44179	10.7048	-1.13644	58.6286	43.3136	4.48851	-0.202652	21.2338	-9.98079	5.33446	-10.6443	31.1323	-27.6453	-1.43367	-2.05185	9.4572
N211	韩立国	男	31	173	80	49.7	9.7	9.5	25.7	30.8	20	1.94	66.6	59.4	13.5	-4.414	45.2	1.31416	8.8	24	8.6	-6.27	0.324	699	0.0849785	-5.342	3.90366	-5.64578	33.725	-7.73823	2.60305	-0.967991	16.3322	-4.15024	4.08288	0.0187499	48.91	-35.3797	3.03922	-1.63977	28.4047	-13.0768	4.26725	-9.28071	89.1396	-17.0301	-0.551394	-3.56342	19.5782
N365	韩雯	女	31	176	60	42.9	9.6	8.2	21.5	27.4	17.9	1.74	62.2	72.4	16.2	-4.457	49.5	1.46263	8.8	20	12.1	-5.77	0.306	993	0.0729104	-5.1135	1.14665	-1.29891	-0.683309	-11.167	2.20706	-0.037309	5.15142	-0.316057	3.75397	-2.23965	1.06253	-40.6314	6.04767	-1.75642	6.57383	-4.55229	4.98051	-1.96163	48.5038	-35.2525	-0.758832	-3.94445	10.116
N617	王译博	男	32	176	74	43.5	9.5	10.1	23.2	33.4	21.9	1.9	74.8	75.5	14.3	-5.282	62.3	1.21188	13.9	18	11.9	-4.795	0.317	586	0.12884	-5.0385	1.00508	-4.95183	35.7569	-11.2157	4.56989	-2.1063	14.93	-10.5031	4.25517	-3.57438	13.3325	-7.37434	3.37335	-0.472173	15.4404	-8.3431	4.94699	-0.776157	54.5433	-31.4044	-0.687907	-3.04245	14.7053
N268	刘伟男	男	32	178	75	46.5	10	9.3	19.2	32.7	20.5	1.93	66.1	71	16.9	-4.206	34.8	2.04023	10.8	24	11.5	5.273	0.346	639	0.111111	0.5335	4.42734	-5.46666	11.0492	-8.67253	2.7921	-2.33036	17.1625	-4.85928	12.6375	-5.4381	34.1479	-20.2983	4.50157	-3.35941	2.44707	-3.01715	2.26051	-9.03533	0.946205	-40.3461	-1.2809	-2.18315	18.0696
N172	季明磊	男	32	175	69	40.6	11.2	10.1	23.6	22.1	16.6	1.84	66.6	50.7	13.2	-3.836	36.5	1.38904	10.9	22	8.8	-6.175	0.584	513	0.0988304	-5.0055	1.71318	-4.92008	19.5159	-8.21653	1.23002	-0.322096	15.27	-8.13931	10.2266	-2.63702	9.9601	-36.7101	4.50157	-1.67134	17.224	-10.5753	3.59315	-5.48544	44.9336	-13.2097	-2.27329	-4.30916	24.178
N015	高松妍	女	32	166	76	43.4	8.4	7.9	29.3	32.5	18.8	1.62	67.9	92.1	18.6	-4.958	54.9	1.6776	10.7	20	10.2	-7.348	0.355	635	0.145039	-6.153	0.997353	-1.43445	0.908134	-4.21208	1.73319	0.893447	8.52419	-0.161814	0.269096	-0.382263	5.67589	2.41276	2.5836	-1.21136	10.4256	-7.14194	4.42346	-4.08294	72.8095	-19.7854	-2.73285	-2.91179	10.8149
N195	徐义浩	男	32	178	80	48.4	9.8	8.5	20.1	31.5	22.2	1.98	62	37.5	7.9	-4.741	45.7	0.820569	11.4	22	7.3	-4.202	0.419	857	0.0437573	-4.4715	0.189413	-5.34455	19.5496	-9.58319	1.75015	1.42652	12.6366	-3.02077	6.40312	-4.36858	6.53248	-22.1695	1.50951	-1.15409	13.145	-5.71806	4.17807	-7.4187	-13.2628	-20.8955	-2.65985	-0.463357	5.72752
N612	张小明	男	32	178	52	46.7	7.4	8.6	24.9	24.6	16.6	1.65	69.4	93.6	19.2	-4.87	40.8	2.29412	8.1	20	10	-9.407	0.392	592	0.158108	-7.1385	3.4098	-0.098099	1.60421	-0.911489	1.76269	-0.239067	8.25533	-6.85663	7.13465	-3.3419	32.1332	-31.5695	0.36706	-2.81516	9.36164	-17.0579	0.586053	-8.75928	69.1142	-0.635584	-2.00393	-1.46816	3.89941
N419	孙钊	男	32	166	65	43.1	9.3	9.9	28.3	29.8	22.5	1.72	66.5	91.3	13.7	-6.667	61.9	1.47496	8.8	22	10	-7.597	0.362	961	0.0950052	-7.132	1.44287	-3.18734	14.7323	-7.11415	0.429083	1.89424	5.96535	2.82256	8.15205	-1.87107	15.8321	-27.542	0.587763	-2.33424	10.15	-10.7528	2.84029	0.197133	30.5785	-10.9069	0.469713	-2.1514	12.9943
N443	吕淼	女	33	173	64	39.3	9	8.9	22.8	28.8	18.2	1.76	63.6	121.5	16	-7.585	85.1	1.42773	16	18	11.8	-9.542	0.288	781	0.15557	-8.5635	3.4483	-2.70822	28.1491	-19.6346	1.40564	-2.07717	4.97655	-16.7206	4.04574	-3.42397	-3.68487	1.55753	4.15016	-2.03976	11.3814	-10.3005	4.62891	-8.49881	54.8196	-17.2815	-4.54622	-2.01	16.8685
N109	范庆华	女	33	158	52	44.5	9.2	8.3	24.6	26	17.8	1.51	66.7	72.4	11.8	-6.118	70.3	1.02987	12	16	7.7	-11.18	0.415	597	0.121273	-8.649	0.42976	-4.28595	19.605	-14.5945	2.64019	1.10636	9.61457	-8.97585	10.7631	-1.92768	2.82137	-74.5073	2.77196	-1.88058	4.03684	-11.9986	-0.429041	-8.70586	101.05	-68.8114	-4.95496	-2.0261	15.4893
N421	马铭飞	男	33	179	75	42.4	7.2	8.8	23	34.8	20	1.93	70.7	73.5	21.4	-3.442	53.4	1.3764	13	18	12.1	-5.897	0.356	973	0.0755396	-4.6695	0.693693	-2.12836	28.5724	-19.04	2.18906	2.36315	12.3949	-11.6535	1.85577	-1.47552	45.4722	11.5478	10.8849	-0.096375	20.5927	-13.2394	6.24596	-7.30392	52.6431	-23.2474	-1.37076	-2.21357	9.85554
N577	徐天	男	33	170	65	52.3	10.3	10.4	26.9	30.6	17.2	1.75	62.7	75.5	17.9	-4.225	47.7	1.58281	10.9	22	10	-8.992	0.377	725	0.104138	-6.6085	3.6455	-2.39282	9.85392	-21.3812	2.22257	3.8217	4.80875	-13.5906	6.0299	-2.00013	47.1356	-16.3709	5.50157	-2.61582	13.2338	-3.05057	0.636907	-6.45128	61.303	-16.3332	-2.04281	-2.83335	18.4436
N233	阎昌贺	男	33	175	56	48.3	10.2	10.1	29.2	30.7	19.7	1.28	69.8	79.8	21.6	-3.699	49.5	1.61212	10.2	22	13.7	-5.333	0.417	830	0.0961446	-4.516	1.62976	-1.83876	25.7026	-14.7714	1.41164	1.9534	8.2663	-22.2631	12.1042	-4.76405	17.7423	-32.219	7.85842	-0.351121	14.9054	-6.83985	6.67224	-8.09815	-3.88847	-47.7025	0.997196	-2.09074	17.6922
N106	刘晓晨	男	33	168	75	44.6	10.3	9.2	30.1	27.6	16.6	1.85	67.5	52	16.9	-3.068	43.3	1.20092	9.7	20	10.2	-5.636	0.339	510	0.101961	-4.352	1.66322	-5.9329	-13.5951	-18.3483	1.55406	-1.75772	14.9687	-4.52862	5.61537	-3.52857	21.6194	-2.99526	5.50157	0.133424	8.5277	-11.1357	1.21573	-4.4593	62.2886	-22.573	-2.70421	-4.03086	12.3966
N338	刘璐	女	33	168	37	47	7.9	8	26.4	34.8	22	1.78	68.1	90.4	16.5	-5.484	55.7	1.62298	13.2	22	12.5	-7.84	0.342	832	0.108654	-6.662	3.08465	-2.22242	21.0017	-18.2636	2.93146	-4.06452	9.31541	-7.39639	3.26252	-2.65992	23.134	17.4087	3.42825	-0.565398	3.49132	-6.52716	4.0558	-3.89733	19.5069	-38.2134	-0.409619	-3.2298	11.3176
N310	王英	女	33	177	68	47.5	10.8	10.7	26.5	28.5	17.5	1.84	62.1	75.5	20.2	-3.739	81.1	0.930949	13.9	18	11.1	-6.833	0.38	684	0.11038	-5.286	3.71534	-5.84939	35.319	-7.31942	2.16588	-0.659631	17.3595	-6.94283	2.6517	-1.59878	14.6306	-53.387	6.50157	0.133424	25.4766	-8.39323	2.27612	-6.56751	31.1004	-20.6706	-2.42516	-2.9261	8.44279
N513	张宝贵	男	33	168	72	46.9	9.6	9.4	26.9	30.8	21.3	1.82	64.8	55.7	14.2	-3.934	37.8	1.47354	7.4	20	7.7	-8.242	0.378	966	0.0576605	-6.088	2.97554	-2.33781	59.6985	-16.8227	2.55637	0.293434	5.90151	-18.1122	11.2303	-1.99085	10.3113	-90.3201	10.7873	-3.02668	11.3096	-8.06284	3.7136	0.199569	80.707	-7.95979	-4.73285	-0.728949	13.5864
N276	刘明	男	33	185	115	43.8	9.9	10.5	29.5	34.8	24.4	2.38	69	89.8	15.7	-5.733	40.4	2.22277	12.1	20	10	-9.583	0.338	809	0.111001	-7.658	1.5848	-4.89538	32.3267	-13.6801	3.25471	2.02348	10.3721	-12.7907	4.26917	-0.507562	33.9476	-84.02	6.15016	-1.33342	14.4442	-10.4871	3.96416	-0.964687	36.5458	-13.2333	-3.42516	-1.83168	3.63499
N261	段学林	男	34	183	75	47.6	9	9.5	26.7	32	18.7	1.97	62.7	58.2	13.2	-4.398	40.8	1.42647	11.1	20	11.6	-4.693	0.341	904	0.0643805	-4.5455	3.42319	-6.25833	23.8816	-11.5321	1.01648	-2.23932	13.7344	-10.9846	6.35078	-4.42097	51.7941	-35.941	0.942064	-3.35941	31.9055	-9.62765	6.33446	-4.7356	93.4696	-46.8025	-3.7558	-3.08003	15.4285
N519	田江辉	男	34	171	65	43.9	7.5	7.8	26.1	28.9	18.3	1.76	73	88.5	15.3	-5.778	47	1.88298	10	20	13.7	-6.282	0.333	977	0.0905834	-6.03	1.97554	-1.45185	43.6167	-21.7528	1.95022	-2.37156	10.6668	-19.0832	6.46442	-2.85764	29.393	-2.23477	5.56975	-0.077872	20.4471	-13.3932	5.85075	-5.23215	43.252	12.3118	0.958802	-1.83168	6.28793
N567	王胜威	男	34	168	60	40.7	10.3	9.7	24.3	29.5	18.8	1.68	70.3	56.4	12.9	-4.378	33.4	1.68862	11.8	20	9.2	-5.811	0.405	916	0.0615721	-5.0945	3.40146	-0.230747	59.8637	-3.64035	-0.337013	1.77764	17.8438	-14.9549	4.0047	-3.58472	30.7511	-67.7204	8.22157	-0.521331	31.6227	-10.9123	6.17886	-3.71531	72.5801	-65.7282	-4.5622	-1.01941	20.9361
N484	方圆	女	34	167	52	46.1	6.6	6.6	26.9	27.4	21.4	1.59	63	61.3	16.2	-3.785	50.8	1.20669	10.6	26	9.1	-6.846	0.447	522	0.117433	-5.3155	1.14192	-2.34836	20.1247	-5.56001	2.44617	2.61426	12.0496	-6.56179	7.40565	-1.33114	36.4714	-2.7309	5.0157	-1.4374	19.601	-5.00222	5.69399	-3.92339	30.4093	-6.37864	0.385467	-0.683738	13.0147
N396	张玥	女	34	160	50	33.4	8.2	8.7	18.1	25.1	20.8	1.5	73.2	83.6	16.2	-5.161	59.2	1.41216	13.6	22	17.2	-5.627	0.361	923	0.0905742	-5.394	4.38273	-3.05959	-8.45622	-3.65273	1.891	-1.73385	3.14272	-17.1144	2.02467	-0.540052	22.7916	-28.9805	2.23717	-1.33594	8.83027	-6.53169	4.3681	-1.58189	63.1384	-26.3016	-1.30282	-0.570162	10.5601
N482	王丽丽	女	35	158	50	38.5	8.3	8.6	20.4	27.7	16.7	1.49	65.9	97.5	15.7	-6.222	64.8	1.50463	13.8	20	11.5	-8.242	0.324	923	0.105634	-7.232	3.92717	-0.140056	-17.397	-12.4195	1.30627	-2.24752	6.83116	-19.6914	0.890885	-1.4051	21.7912	-13.5423	0.761861	-3.59411	9.90601	-7.69812	1.64416	-5.00484	-7.18912	-82.9499	-3.34553	-1.85628	16.9128
N656	李卓玲	女	35	160	60	49.6	9.4	8	28.3	29	21.2	1.62	71.6	87.4	14.2	-6.175	55.7	1.56912	13.2	20	10.4	-7.63	0.316	550	0.158909	-6.9025	3.47732	-4.72582	25.7489	-14.7544	2.9128	-2.52765	11.1696	-4.8013	5.01053	-3.15007	40.5456	-32.2153	8.77704	-1.23079	11.1794	-4.71747	3.71393	-8.32496	59.6443	-22.3118	-1.18509	-0.438192	22.4314
N407	张鹏	男	35	187	90	36.8	11	10.3	22	34.5	22.7	2.16	61.1	66.3	15.7	-4.231	44.6	1.48655	9.6	22	11.9	-5.24	0.27	977	0.0678608	-4.7355	5.13417	-1.54052	43.5789	-2.61021	1.33894	-1.35316	9.31255	-18.4045	0.77948	-0.376566	14.1873	-84.0456	2.2537	-0.748192	10.8127	-5.89357	2.22377	-5.34474	27.6488	-17.3912	-1.73861	-1.86445	13.0854
N277	李言	男	36	170	80	54.5	10.2	11.3	22.9	34.2	21.5	1.92	74	60	12.3	-4.881	76.1	0.788436	12.8	22	8.4	-8	0.326	701	0.085592	-6.4405	3.95203	-4.72597	26.5062	-15.3059	2.61864	-3.46486	13.7838	-8.25814	5.1474	-1.34268	25.7225	-30.024	5.62782	0.0334243	5.67785	-7.78989	-0.863854	-4.46124	35.985	-56.1975	-3.78602	-2.22404	13.6636
N660	孙立雪	女	36	168	67	53	9.2	8.2	22.2	33.4	19.6	1.77	63.8	65.6	9.3	-7.067	49.5	1.32525	12.8	20	7.9	-8.078	0.395	614	0.10684	-7.5725	4.85676	-1.95233	35.0541	-5.72822	1.99666	-0.2661	13.4355	-4.89793	-0.752464	-2.47634	9.02259	-27.2199	0.427679	-2.48771	17.3272	-8.486	1.72224	-6.37846	54.2753	-59.1046	-6.48853	-2.79192	13.5921
N317	王双	女	36	160	60	43.4	8.4	7.9	29.3	32.5	18.8	1.62	67.9	120.1	15.7	-7.667	67	1.79254	8.9	18	11	-9.921	0.327	694	0.173055	-8.794	2.67608	-0.897218	36.7251	-9.58107	0.733687	-1.22397	5.64326	-10.5943	6.09202	-3.63214	-4.6194	-31.0733	0.843854	-0.144498	3.2338	-6.98418	4.46646	-6.44533	14.3117	-33.4962	-0.353664	-2.90248	5.89583
N108	武晓东	男	36	170	85	46.4	7.9	9.5	27.4	37.5	23.9	1.97	68	102.6	15.8	-6.481	83.6	1.22727	11.9	22	11.9	-8.457	0.407	864	0.11875	-7.469	2.85509	0.181752	9.33651	-14.6075	1.10444	-1.67134	15.4981	-21.5902	0.703597	-3.35633	17.7685	-16.1502	6.34379	-2.88463	7.87793	-9.01524	1.42799	-2.42547	19.9936	-3.97019	-3.18671	-2.02912	12.2225
N389	戴云婷	女	36	160	46	45.6	7.3	7.9	19.2	25.9	22.8	1.95	67.3	116.8	14.2	-8.251	71.9	1.62448	10.4	20	9.7	-11.35	0.344	853	0.136928	-9.8005	2.63711	-3.07746	57.6038	-20.2369	1.64081	-2.7332	-1.74069	-10.652	2.67249	-3.64763	4.0778	-26.0733	6.0801	-1.33424	21.3814	-9.53458	-0.305388	-7.63745	0.129452	-21.9054	-2.59851	-1.81682	8.61625
N065	蔡迎娟	女	36	161	63	44	8	8.2	24	26.2	14.3	1.66	65.4	82.9	12.5	-6.617	67.5	1.22815	8.4	22	10.9	-6.468	0.399	903	0.0918051	-6.5425	3.3923	-2.19704	44.6843	-2.99507	0.932814	0.234752	13.5646	-0.767062	1.72544	-3.69224	12.6405	-24.1249	0.232776	-0.432558	5.96607	-7.56181	5.27612	-2.00087	50.793	-26.3791	-2.08905	-2.07512	9.16705
N565	张学丽	女	37	163	56	39.1	9.8	8.6	26.1	27.7	21.9	1.6	77.9	79.4	16.7	-4.75	60.6	1.31023	12.3	20	10.4	-8	0.319	914	0.0868709	-6.375	2.60796	-3.79427	36.2544	-20.3441	3.5868	-3.03542	6.54675	-11.7065	3.76568	-2.12299	24.6194	-65.1269	5.0801	-2.88058	13.4913	-11.9986	5.86037	-4.07375	10.6367	1.48084	-4.03931	-2.02679	18.234
N284	王庄	女	37	156	46	46.7	10.1	9.5	22.7	27.3	24.6	1.42	62.6	59.9	11.8	-5.059	42.5	1.40941	8.7	24	5.7	-10.3	0.361	512	0.116992	-7.6795	0.226173	-5.16793	14.4608	-6.12264	1.35264	-1.05059	6.19264	-15.3657	1.59665	-0.737439	8.10562	-16.7375	2.33321	-1.88463	12.9513	-7.01286	4.24339	-4.76856	7.93422	-7.22774	-1.02625	-1.51218	22.4314
N572	丁树民	男	38	167	69	43.2	12.4	11.5	23.1	30.6	22.4	1.78	66.6	82.3	11.1	-7.389	58.8	1.39966	13.9	22	8.1	-10.21	0.361	755	0.109007	-8.7995	1.31947	-3.63641	28.5901	-15.8989	2.83997	1.16082	21.2946	-21.5443	6.10691	-3.69922	45.9146	-60.4464	1.25264	-2.84625	4.57704	-8.5714	7.33286	-2.18465	86.6907	-33.9619	-1.63069	-1.04206	12.4314
N090	尹丽娟	女	38	163	57	40.8	10	9.7	27.4	22	18	1.61	69.8	65.4	10.3	-6.373	45.3	1.44371	11.7	14	7	-9.1	0.417	675	0.0968889	-7.7365	3.22907	-1.2193	28.5623	-15.8024	3.74094	-0.847599	16.7473	-0.118736	6.44567	-5.66308	21.0189	-19.8887	3.07246	-0.474269	32.7392	-10.6001	-1.94149	-2.16779	17.1261	-39.2529	0.777993	-1.2163	6.10729
N430	李丽	女	38	165	79	47.8	8	7.4	27.3	33.7	25.5	1.67	69.5	95.9	12.5	-7.654	83.6	1.14713	14.2	24	8.5	-12.3	0.309	916	0.104694	-9.977	1.52668	-0.390499	10.6509	-13.1803	2.891	-2.0322	13.1116	-15.0926	1.13318	-1.48002	45.4516	22.0413	5.15016	-2.03976	12.4471	-7.39719	-1.33996	-3.72392	18.5294	-23.2411	-2.71477	-1.84455	18.5294
N234	姜勇	男	38	170	76	43.3	10.2	9.8	19.3	28.8	22.3	1.87	62.5	90.5	14.6	-6.19	44.9	2.01559	9.5	22	10.4	-7.852	0.405	804	0.112562	-7.021	0.687444	-1.26092	11.8365	-4.1689	2.20733	-1.20733	11.0118	-6.76617	1.77761	-0.085971	24.5883	-6.05104	6.50157	-0.793781	22.4913	-7.3521	-1.14748	-7.8797	42.1706	-17.7069	-3.30473	-3.29173	15.3448
N571	郑喜庆	男	38	170	77	46.5	11.5	11.4	23.1	31.8	18.3	1.89	73.5	62.5	13.7	-4.565	35.7	1.7507	14.4	24	8.4	-7.333	0.386	917	0.068157	-5.949	0.496513	-1.06099	48.8705	-22.6743	4.50638	-0.485106	26.7899	-5.01287	2.43393	-3.75877	18.8552	-72.0949	0.538505	-0.057779	29.5037	-16.0152	8.66693	-11.425	61.8581	-66.4344	-0.822796	-2.90261	18.9247
N246	刘丽	女	38	160	50	43.6	8.4	6.7	23.1	23.6	20.2	1.5	66.3	82.3	15.5	-5.373	51.4	1.60117	18.3	18	8.4	-9.1	0.418	505	0.16297	-7.2365	2.63763	-3.70153	36.1439	-11.5478	1.0817	-1.91139	4.68347	-19.6958	2.19878	-2.30436	7.89027	9.15266	5.15016	-2.24439	13.0981	-4.48823	7.19351	-5.22167	27.4877	-14.9381	-4.44996	-3.19903	20.9361
N376	吕滨红	女	38	172	80	51.4	9	9.7	31.7	29.7	18.7	1.93	64.3	63.7	17.9	-3.567	55.1	1.15608	11.1	22	9.5	-8.52	0.408	930	0.0684946	-6.0435	4.92375	-7.82415	21.7388	-4.54347	0.874519	1.83637	14.5512	-19.156	11.1205	-3.42397	4.78188	-23.4867	6.874	-0.710258	5.03702	-6.17018	-0.374071	-5.53059	56.5093	-33.7019	-1.89257	-2.89333	28.7694
N230	邹春雷	男	38	178	75	39.3	9	9.6	22.7	29.4	20	1.92	69.2	45.8	6.7	-6.805	55.1	0.831216	10	18	6.7	-7.816	0.367	802	0.0571072	-7.3105	3.41648	-1.7441	53.4802	-17.9184	1.67182	1.67182	19.0985	-3.44232	-0.272615	-0.231203	10.348	-59.9698	0.945875	-3.02668	10.7384	-8.66235	7.34561	-6.19209	91.4314	-13.9854	-2.03931	-1.64738	13.5864
N294	仇桂影	女	39	169	65	40.6	8.3	6.8	20.2	30.7	22.5	1.75	68.9	92.3	14.4	-6.386	85.3	1.08206	14.4	22	9.9	-8.509	0.366	592	0.155912	-7.4475	2.51224	-3.81936	33.9802	-0.669937	4.54807	-3.47584	5.86175	-17.5782	3.3571	-0.11752	36.381	-16.5893	5.50157	-1.13342	22.601	-5.99662	1.637	-6.59856	20.0774	-41.2918	0.771863	-1.86445	3.49434
N568	刘军昌	男	39	175	80	45	9.3	8.7	28	34.7	24	1.96	73.9	64.5	13.2	-4.889	50.4	1.27976	10.1	20	11.4	-7.115	0.344	993	0.0649547	-6.002	2.02462	-1.84392	20.2208	-18.6861	1.24142	-2.78531	16.3743	-18.3687	1.95307	-3.85733	10.1917	-46.8128	3.45807	-2.03976	8.61077	-14.1384	8.33835	-2.28477	40.4218	-33.9702	-4.62198	-2.04061	18.261
N363	边明亮	男	39	170	75	44.6	10.5	10.3	19	32.5	19.4	1.86	68.8	68	10.1	-6.725	59.8	1.13712	11.2	20	8.1	-7.64	0.324	838	0.0811456	-7.1825	4.99203	-5.17883	15.9188	-10.6074	2.0776	-3.54185	16.1395	-13.0706	2.40166	-2.04273	45.4818	-52.6448	0.350942	-0.165073	32.303	-10.5163	3.46379	-10.1799	37.5123	-52.7016	0.37216	-1.55175	18.8332
N270	叶翠香	女	39	160	49	43.3	7.4	7.6	30.9	26.4	18.5	1.49	61.4	98	16.9	-5.802	58.7	1.66951	11.5	20	11	-9.017	0.268	541	0.181146	-7.4095	2.22349	-0.462384	1.1624	-5.11769	3.91139	-1.20572	-3.16457	-10.4483	9.14907	-2.97613	13.9961	-69.4105	2.03942	-1.35941	14.0368	-8.76191	2.26593	-5.24888	-13.7578	-38.9286	-2.61204	-1.47154	13.3253
N130	孙折	女	39	163	62	43	7	8.5	28.6	26	17	1.67	64	48.9	12.3	-3.975	43.9	1.1139	8.6	20	12.1	-6.56	0.324	757	0.0645971	-5.2675	2.01277	-4.2082	53.4424	-10.6208	2.5087	2.31527	19.2461	-7.99537	4.18299	-0.071811	35.6194	-50.4271	2.60896	-2.1518	4.57704	-9.94232	6.44548	-10.6443	83.0929	-55.1869	-3.04733	-1.86568	28.234
N467	孟凡雨	男	39	170	78	43.2	8.9	11.3	28.4	31.2	19.7	1.89	64.1	66.8	14.5	-4.606	45.1	1.48115	9.2	22	10.3	-6.411	0.407	946	0.0706131	-5.5085	1.53133	-1.14937	24.9898	-11.2898	2.02965	0.760658	11.2219	-12.9606	1.64709	-0.818955	15.0291	-26.2117	1.18985	-1.23953	29.417	-5.43597	9.43147	-6.11407	10.5296	-32.0975	-0.39937	-2.33569	18.1955
N354	陈爱平	女	39	158	63	46.9	9.8	9.3	31	36.9	21.5	1.64	64.7	95.3	16	-5.952	65.6	1.45274	11.8	20	10.4	-8.237	0.301	619	0.153958	-7.0945	1.85065	-5.99033	22.7557	-9.13242	2.0072	2.28988	19.1624	-24.3773	6.87292	-4.98975	58.155	-89.2855	4.21728	-2.63978	19.8209	-7.39415	4.27633	-8.41598	68.5939	-20.9254	-5.30714	-1.9133	24.3457
N132	张成	男	39	174	62	48.5	7.1	8.1	29	29.6	20	1.75	62.8	75.9	17.5	-4.338	36.9	2.05691	11.5	22	8.4	-7.417	0.378	615	0.123415	-5.8775	3.25714	-4.59216	26.5366	-6.25692	3.85837	-0.99681	10.8635	-2.66813	5.90946	-2.23808	19.8589	-15.71	5.50157	-1.33342	12.3849	-7.96433	2.19551	-5.29678	21.1625	-68.4226	-3.27558	-0.919528	11.4517
N005	许华丹	女	39	168	61	43.3	7.4	7.6	30.9	26.4	18.5	1.49	61.4	81.7	15.3	-5.333	48.3	1.69151	10.4	16	8.9	-9.804	0.237	708	0.115395	-7.5685	1.72397	-2.38249	6.22154	-3.24187	2.63191	0.235756	9.85071	-5.91071	9.17929	-4.70598	0.534406	-10.8504	3.70047	-2.77935	2.59271	-10.6121	7.80931	-4.47765	-7.93303	7.28148	-5.7322	-3.64173	7.32348
N283	王波	女	39	168	63	41.8	9.7	8.4	21.7	29.3	19.7	1.72	64.8	87.9	16.2	-5.41	46.4	1.8944	12.1	20	10.9	-8.17	0.266	885	0.099322	-6.79	1.53712	-1.48535	57.9381	-0.912739	2.51771	4.70684	9.5643	-24.6666	6.47605	-4.21861	18.513	-67.5707	3.49168	-1.93342	10.5982	-6.17101	10.3534	-5.86598	66.8508	-7.26966	-3.04281	-1.87904	6.3868
N341	满红	女	40	162	60	45.8	8.5	8.3	22.9	24.7	18.8	1.64	66.1	105.2	14.2	-6.476	77.4	1.35917	17.2	20	10.9	-8.44	0.324	952	0.110504	-7.458	0.126088	-0.487593	30.0176	-9.25634	3.69735	1.33257	9.4334	-13.6415	3.98983	-0.0323	36.9484	-68.1703	6.7538	0.0334243	16.2948	-9.26904	2.44548	-4.26183	33.413	-33.2429	-4.85462	-2.24768	10.5183
N352	赵颖	女	40	162	60	44.2	9.3	9	16.9	27.9	19.4	1.64	70.7	49.8	12.3	-4.048	41	1.21463	13.4	22	10.6	-5.111	0.416	690	0.0721739	-4.5795	3.6651	-0.560501	19.1748	-1.68069	0.947859	-3.92473	18.0998	-12.2964	7.04225	-0.143863	32.6194	-26.0733	3.6041	-0.770435	18.6456	-6.93656	3.33005	-4.00666	119.412	-12.9427	-1.10791	-1.9357	15.5596
N456	孙宏涛	男	40	168	80	46.7	9.2	10.8	24.3	34.5	19.4	1.9	67.4	76.3	16.3	-4.685	55.7	1.36984	10.1	24	8.8	-8.6	0.319	697	0.109469	-6.6425	2.01399	-4.28624	28.3255	-11.5157	1.23987	-3.93327	21.3325	-3.18215	1.92672	-1.20572	18.5028	-50.5551	8.64597	-1.36635	23.0341	-6.33421	3.46094	-9.2327	38.8956	-51.4359	-2.9612	-2.67627	25.3448
N562	王媛媛	女	40	160	53	44.2	9	8	28.3	29.1	18.6	1.54	66.1	86.3	16	-5.391	53.6	1.61007	13.6	22	11	-6.857	0.324	977	0.0883316	-6.124	4.07198	-6.66014	12.3306	-15.9846	3.66351	-2.64024	12.6551	-19.2332	2.99193	-1.40135	22.471	-3.14763	4.50157	-3.33594	32.2336	-11.3082	2.49882	-3.85106	51.8902	-11.4808	-5.6467	-0.549308	26.8685
N240	谢世义	男	40	173	70	44.1	9.5	9.2	25.5	28.7	20.1	1.83	64.2	82.6	15.5	-5.294	53.8	1.53532	12.1	22	12.3	-6.088	0.381	661	0.124962	-5.691	1.09805	-7.58855	19.9136	-2.86942	0.254101	1.66678	16.2653	-9.60452	4.81675	-1.58403	26.341	-14.456	10.2233	-0.108288	28.0107	-9.23936	7.37096	-6.10136	49.6381	-14.373	-1.52021	-1.94383	13.2762
N658	郭婧	女	40	155	48	41.4	8.9	8.2	25.1	24.7	17.3	1.44	69.3	56.3	15.1	-3.733	53.8	1.04647	14.8	20	10	-6.264	0.348	661	0.085174	-4.9985	3.71244	-3.12352	30.3116	-17.9325	3.61288	2.65938	12.2469	-13.4129	0.28801	-1.14512	24.1053	-48.0561	3.3119	-0.880582	3.09809	-8.34008	2.10495	-5.38883	34.824	-58.7859	-3.86023	-2.83335	18.7694
N615	于洋	男	40	170	75	44.8	9.6	9.1	27.7	28.5	18.6	1.86	73.4	93.6	13.4	-8.231	66.5	1.40752	14.6	22	7.4	-13.33	0.472	592	0.158108	-10.7805	3.34121	-1.39936	26.7986	-10.665	2.73323	-0.92497	14.1478	-4.40427	4.90946	-1.2996	14.7591	-79.2719	2.32867	-1.02668	12.3128	-12.1787	6.62891	-3.1823	79.8857	-14.5381	-2.18671	-1.6991	23.7278
N399	王伟	女	40	165	40	37.9	8.1	8.4	20.4	29.5	22.3	1.66	70.9	112.2	15.5	-7.214	46.4	2.4181	12.5	22	12.5	-9.514	0.331	945	0.11873	-8.364	4.66864	-3.74116	16.3046	-13.0916	0.418856	-0.946577	12.8491	-13.4927	-0.138249	-3.23965	32.8354	-27.0733	5.0801	-0.8342	14.036	-15.6624	-0.678021	-2.43709	-5.12667	-18.3558	-1.87571	-2.11896	15.8496
N574	洪艳荣	女	41	156	52	44.8	8.5	8	24.4	28.4	19.8	1.5	71.8	79.2	12.1	-6.564	53.2	1.48872	10.4	20	12.1	-6.051	0.405	529	0.149716	-6.3075	3.11325	-4.05489	26.8298	-9.01735	3.60482	-0.697553	5.69601	-7.39115	0.742503	-1.27418	22.2644	-36.3283	4.00766	-2.12444	23.4929	-5.78154	3.66144	-11.425	59.353	-40.9877	-2.74574	-1.8568	18.815
N243	刘岩	男	41	180	80	52.3	9.7	9.3	23.8	29.8	20.4	2	65	56.9	10	-5.705	55.1	1.03267	14.4	22	7.7	-6.707	0.381	900	0.0632222	-6.206	2.03911	-2.4058	19.6889	-20.8767	0.33978	2.20963	15.6756	-19.8574	4.42687	-2.56691	7.5353	-25.343	0.178825	-2.2065	10.701	-12.1787	0.1808	-0.69476	20.1669	-23.5318	-2.01867	-2.08962	13.7633
N325	张立威	男	41	175	82	46.7	10.7	9.7	18.5	30.4	19.2	1.98	68.9	57.5	7	-8.167	73.3	0.784447	12.8	24	5.5	-11.09	0.348	644	0.0892857	-9.6285	1.62294	-2.72521	53.5528	-9.48924	2.28205	-1.19381	9.00998	-19.7989	5.1836	-4.94487	11.5593	-2.84372	6.15016	-1.40253	24.577	-1.15773	1.4367	-13.4988	108.593	-23.4107	-2.90891	-1.85628	14.9478
N323	刘刚	男	41	176	80	42.7	11.2	10.9	25.9	32.1	22.3	1.93	68.3	81.5	10.3	-7.887	59.8	1.36288	11.7	22	6.4	-10.39	0.36	812	0.100369	-9.1385	3.54777	-2.74865	48.7736	-18.6011	0.882462	-0.666767	6.033	-1.9554	4.90946	-2.42397	-5.66255	-14.9148	6.0801	0.133424	1.38145	-5.83216	5.48956	-2.5661	54.4905	-76.2517	-4.8388	-2.17919	15.2521
N561	刘馨荣	女	41	168	53	49.1	8.3	7.2	27.8	28	17.7	1.66	67.4	80.5	14.6	-5.503	64.4	1.25	12.8	22	10.7	-8.116	0.363	654	0.123089	-6.8095	4.82276	-3.79605	23.3964	-9.5547	3.64548	-1.19374	20.2238	-18.4273	0.954259	-1.79589	15.7618	-21.6719	1.6381	-0.479064	8.00189	-6.59096	0.728567	-1.74999	72.2705	-51.6548	-4.1955	-2.72761	19.347
N291	王红坤	女	41	160	58	46.2	7.7	8.6	20.3	28.2	19.4	1.6	75.7	93.6	13.7	-6.811	58.7	1.59455	11.3	24	9.9	-9.825	0.289	689	0.135849	-8.318	4.64794	-4.46624	27.2756	-3.62353	1.2055	1.8643	6.5831	-6.48096	2.99806	-3.39655	28.7381	-45.1411	5.41993	-1.63354	12.3263	-16.5714	7.49591	-6.32559	81.3965	3.24743	-5.18671	-2.44051	3.09656
N364	王可	男	41	180	78	49.5	9.2	9	26.3	28.5	22	1.99	60.9	53.2	12.3	-4.327	58.2	0.914089	13.2	22	8.1	-5.714	0.408	658	0.0808511	-5.0205	2.82608	-3.22633	15.15	-12.2154	1.55406	2.2584	2.50402	6.09323	9.19851	0.016342	16.8702	-35.5033	6.49111	-0.557515	12.7388	-15.4808	4.63228	-1.94142	19.9432	-20.6158	-1.47607	-3.07125	17.266
N313	曹殿义	男	41	167	50	42.2	8.5	8	20.7	28.5	16.9	1.55	61.4	79.4	12.5	-6.333	39	2.0359	8	22	82.2	12.7	0.321	608	0.130592	3.1835	2.2256	-2.37097	32.2941	-12.1644	1.89681	5.70929	12.7055	-10.543	6.63616	-1.6723	42.5509	-21.1485	6.51155	-0.018825	16.7451	-8.74155	2.97371	-2.58454	20.9001	-27.0351	-0.795582	-1.81623	9.60416
N457	刘新伟	男	41	177	91	43.2	10.5	11.5	24.7	34.6	25.3	2.08	66.4	61.3	9.7	-6.286	53.2	1.15226	9.7	20	6.3	-7.583	0.402	521	0.117658	-6.9345	3.05572	0.168308	21.628	-2.4971	1.85045	-3.85073	11.9835	-17.7979	2.68134	-4.20579	-5.3496	-23.0934	3.74485	-1.88058	14.2462	-8.48076	0.565923	-5.92442	16.4281	-33.1964	-1.14091	-1.88904	13.6871
N210	关洲	女	41	160	50	41.4	8.7	9.5	26.8	28.9	21.2	1.5	66.1	59.2	13.8	-4.304	41.8	1.41627	9.4	24	9.9	-6.526	0.397	893	0.0662934	-5.415	1.33977	-6.02942	14.3469	-17.9466	1.25166	-2.63616	9.01023	-4.01012	4.64858	-2.01936	-8.5416	-31.1664	6.34721	-1.49622	8.23377	-10.0295	4.68277	-4.86442	58.7102	-23.1556	-3.63699	-2.02729	7.73041
N192	戴永军	男	41	185	85	47.3	11	10.6	23.1	34.5	23.2	2.09	64.4	75.2	13.2	-5.74	57.9	1.29879	10.4	22	10.7	-6.065	0.417	500	0.1504	-5.9025	1.62735	-4.44688	12.5728	-3.75016	-0.36336	-4.05414	6.61457	1.9176	6.57568	-1.053	13.5367	-20.3018	1.12833	-2.21129	11.7089	-16.7619	2.38528	-6.60337	21.0206	-10.6003	0.617436	-0.930294	15.126
N060	陈玉伟	女	41	165	57	44.7	9.6	8.6	24.9	21.9	21.6	1.62	70.5	98.4	12.5	-7.852	55.7	1.76661	9.1	16	11.8	-8.209	0.344	619	0.158966	-8.0305	2.83584	-2.65741	15.9551	-13.812	1.62344	1.67837	6.92281	-3.31931	4.15015	-1.26769	28.3549	-1.92469	4.97479	-2.38806	29.1598	-8.21467	-1.048	-0.804353	29.5981	-63.6565	-5.28015	-3.24592	11.0422
N321	任凤	女	42	158	52	37.2	10.7	9.5	20.1	26.3	19.6	1.51	66.4	91.3	13.2	-6.901	56.5	1.61593	14.2	22	11.4	-7.619	0.304	541	0.168762	-7.26	-0.018026	-5.47475	29.9474	-11.9267	4.12832	1.79133	9.8858	-16.3539	0.972568	-1.13644	24.6194	-81.7306	2.32161	-1.13607	30.8673	-16.1225	4.17886	-0.78126	23.5985	-11.0845	-5.12595	-0.911911	13.5318
N249	郭立杰	女	42	158	62	45.6	8.4	7.4	21	30.5	19.6	1.63	68.4	57.1	19.3	-2.955	43.9	1.30068	16.7	20	10.9	-4.426	0.344	677	0.0843427	-3.6905	5.13829	-6.96337	-16.7774	-18.7977	2.86921	-2.97286	10.8852	-8.88442	6.70343	-3.42397	8.94988	-41.691	2.94024	-2.27061	18.4731	-13.0768	2.38826	-2.97828	27.5177	-42.06	-0.506414	-1.51757	13.6179
N398	鲁美娜	女	42	164	64	40.9	8.5	8.2	22	27.5	21.6	1.7	73.1	112.2	13.2	-8.48	82.8	1.35507	14.9	24	12.5	-8.642	0.328	920	0.121957	-8.561	2.32756	-0.798885	-13.1885	-20.285	2.03107	-0.317325	7.01744	-5.53151	2.68608	-0.323521	3.38559	-17.802	1.71561	-0.615815	7.08014	-9.12253	4.58849	-0.650458	-0.124367	-6.94891	-2.54252	-2.97919	19.9219
N345	崔秀花	女	42	165	64	41.6	7.7	6.9	21.3	26	23.2	1.74	63.5	42.5	18.2	-2.333	43.5	0.977011	16	22	18.2	-2.639	0.38	413	0.102906	-2.486	0.240201	-1.16461	28.3529	-12.7717	1.89948	-2.32735	14.568	-18.6121	2.51089	-1.73809	20.877	-60.2421	3.72269	-1.83359	10.4658	-1.59228	2.60218	-0.712169	42.068	-78.9128	-2.77042	-0.459007	23.5864
N573	宁显波	男	42	180	110	53.8	11.9	11.5	29.2	34.8	22.9	2.29	66.5	77.2	14.4	-5.351	52.5	1.47048	14.6	20	9.5	-9.133	0.363	833	0.0926771	-7.242	4.95028	-5.79679	-21.0697	-10.8402	2.93297	-1.88331	3.77978	-22.9517	5.41474	-0.622131	3.04849	-7.61232	6.50157	-1.1522	30.3827	-9.88311	8.21953	-7.97633	82.3385	-61.4374	-2.20428	-2.92477	23.7278
N661	裴英凤	女	42	160	61	46	10.4	10.6	23.7	28.7	20.4	1.3	73.2	65.4	14.4	-4.558	53.6	1.22015	16.4	22	9.7	-8.072	0.317	902	0.0725055	-6.315	2.74761	-6.10775	44.7328	-9.19232	4.13776	-3.88117	10.8665	-5.26434	6.48268	-2.58158	28.2361	-64.7778	6.80104	-0.17833	21.0981	-12.5965	1.18537	-7.37596	69.0511	-28.9286	-6.88533	-0.369825	28.815
N473	石文颖	女	42	166	63	36.5	8.6	8	20.6	23.8	21.6	1.7	68.9	58.2	16.7	-3.481	48.9	1.19018	13.2	22	12.1	-4.769	0.413	928	0.0627155	-4.125	2.36892	-3.84295	41.5699	-13.2747	1.75326	4.22255	13.4564	-14.292	11.4018	-3.05126	25.5916	-47.0639	0.781865	-0.403613	18.5675	-8.13842	5.6037	-7.68979	56.8641	-6.73425	-5.29057	-1.88563	-1.92275
N269	王秀媛	女	42	16	55	42.6	9.9	9.1	26.2	28	17.8	1.53	62.2	80.8	14.3	-5.659	57.1	1.41506	14.4	22	12	-5.565	0.394	547	0.147715	-5.612	1.52581	-3.46083	44.681	-13.4177	2.03212	-2.27386	13.6536	-17.2899	2.5392	-2.53472	18.1431	-22.5801	4.37109	-2.42428	22.9774	-7.83367	3.61684	-5.68913	17.9121	-9.76364	-1.9018	-1.8879	18.0696
N590	李秀鹏	男	42	165	65	48.4	11	11.4	25.8	33.5	17.8	1.72	75.2	71.8	13.7	-5.243	55.1	1.30309	12.1	18	7.7	-8.404	0.309	973	0.0737924	-6.8235	1.08528	-1.16456	32.2013	-12.905	2.16756	-1.53714	14.9806	-12.3621	-0.4118	-0.090251	15.2717	-14.5281	2.20302	-0.943555	16.0368	-10.2832	3.10863	-4.1214	10.7476	-8.98185	-2.87148	-2.34547	24.178
N588	宋丽	女	43	168	70	44.7	10.9	9.6	25.5	28.8	19.6	1.79	74.4	82.8	10.6	-8.106	85.9	0.963912	13.9	20	10.2	-8.939	0.385	923	0.0897075	-8.5225	3.08187	-3.34259	51.1342	-12.6917	4.15774	-0.124089	5.78482	-11.6648	0.425535	-0.394957	26.6194	-70.1552	2.81158	-0.884625	24.0368	-15.269	2.26051	-4.71441	90.5364	-59.4545	-2.97457	-2.48545	14.3457
N560	贲海燕	女	43	159	54	44.5	8.4	8.7	25.1	25.1	16.8	1.54	62.3	91.6	16.9	-5.406	55.1	1.66243	12.3	20	13.5	-5.471	0.299	785	0.116688	-5.4385	0.972613	-5.75484	12.9664	-13.5476	1.71478	2.46466	-5.22533	1.21542	5.98983	-3.87519	27.6187	-96.1413	4.0801	-0.548912	29.2701	-12.5965	7.00153	-9.90699	19.6564	-59.5258	-3.60428	-3.00356	9.9538
N062	王梅香	女	43	165	70	44.3	10.4	9.2	25.1	30.6	17.9	1.77	64.2	67.5	11.8	-5.699	40.8	1.65441	10.4	24	9.57	-7.374	0.388	536	0.125933	-6.5365	-0.062198	-1.31929	16.5109	-7.69728	3.54832	1.54832	6.14323	-3.93309	7.90946	-2.42397	32.0074	-43.163	10.5837	-1.33424	19.8957	-3.14599	7.42271	-13.0353	30.0848	-23.7432	-1.98285	-2.09681	13.8364
N238	崔岩东	男	43	165	7	46.7	10.3	10.9	21.3	33.1	20.5	1.79	67.9	68.7	10	-6.884	63.7	1.07849	8.6	22	8.6	-8.144	0.338	825	0.0832727	-7.514	1.49215	-5.3686	23.7032	-11.7164	2.9723	-1.18319	14.0441	-14.2327	3.10265	-0.367458	24.3863	-42.6536	6.50157	-1.17511	33.2221	-16.3401	-0.24563	-0.627566	80.7363	-77.4118	0.573838	-1.8568	25.4893
N570	韩东伟	男	43	180	100	46.4	11.4	11	24.3	29.8	19.8	2.2	71	62.9	14.8	-4.244	40.7	1.54545	12.5	22	8.4	-6.867	0.403	749	0.0839786	-5.5555	3.10604	-2.40409	43.2082	-3.16061	3.59193	-2.04133	18.2531	-13.4963	-0.474086	-1.59436	34.6194	-97.0733	6.71699	-2.12444	12.5927	-7.05787	0.357305	-4.43156	81.9238	-97.6731	-4.49962	-1.26054	18.1914
N477	牛凤卓	男	43	175	73	44.6	9.4	10.8	27.2	33.9	20.6	1.88	66.2	66.2	19	-3.48	42.1	1.57245	8.8	22	10.7	-6.899	0.413	994	0.0665996	-5.1895	2.3662	-6.99102	23.7171	-15.7703	3.18106	3.89915	8.55436	-6.43453	4.70432	-3.38279	23.0098	-3.07873	1.97912	-0.148771	14.8964	-10.8624	3.68037	-12.1799	14.4401	-20.2256	-1.60369	-2.49824	12.6575
N193	孟庆玲	女	43	160	68	49.6	10.1	8.5	26.1	30.9	20.5	1.71	69.7	47.1	11.1	-4.222	55.1	0.854809	9.1	22	9.5	-4.488	0.376	631	0.0746434	-4.355	2.40217	-4.9055	24.7531	-6.4963	-0.118634	-2.20181	12.9665	-3.32327	7.34003	-0.648941	20.3351	-17.368	1.31808	-2.88058	11.9541	-10.4268	5.76905	-2.63713	36.3553	-13.9308	-3.73155	-0.76527	12.8187
N080	王晶	女	44	164	59	41.9	9.9	10.5	20.7	21.7	24	1.53	71.4	68.9	12.3	-5.617	55	1.25273	13.6	24	8.6	-7.354	0.327	711	0.0969058	-6.4855	1.37048	-5.53934	20.6569	-13.3321	1.55389	-1.43559	8.43868	-18.7734	0.365075	-4.71478	51.0655	-2.93872	2.95066	-1.72095	17.8279	-12.0994	9.14958	-0.920325	45.9489	-34.5726	1.00848	-1.20776	32.8489
N387	李秋林	男	44	160	60	40	9.5	8.6	20	30	20.4	1.62	66.9	40.2	9.5	-4.228	49.5	0.812121	8.4	20	6	-6.759	0.463	721	0.0557559	-5.4935	5.16469	-7.39563	16.7313	-24.0666	1.51855	-3.40984	8.63793	-49.0177	4.5056	-4.11731	18.1425	-22.1436	-0.200744	-0.198649	29.9632	-8.06873	2.25381	-0.206518	18.9169	-5.65318	-0.136655	-6.29317	12.9932
N575	胡海华	男	44	176	73	47.7	10.3	10.9	23.8	29.9	20	1.89	62.8	68.1	13.2	-5.146	48.3	1.40994	12.5	20	10.7	-6.145	0.338	956	0.0712343	-5.6455	2.82462	-1.24003	19.0992	-36.4848	0.870109	-1.48679	19.8574	-29.9779	1.6147	-2.4287	50.5318	-32.0086	1.69321	-1.80431	12.7455	-13.8376	6.51247	-0.386788	8.27718	-35.3557	-0.09631	-10.515	21.9331
N206	周瑞	男	44	172	82	42.9	9.7	10.2	23.1	31.5	17.7	1.95	70.9	58.8	12.8	-4.606	64.4	0.913043	12.5	26	7.9	-7.686	0.388	948	0.0620253	-6.146	0.611391	-3.11792	17.0192	-41.0286	1.30911	-2.15223	17.5515	-9.77542	1.25938	-2.90416	20.2499	-86.1318	1.61597	-2.36181	12.285	-14.4956	2.14157	-2.38412	23.1947	-56.3958	0.722234	-10.6259	14.3052
N324	张道波	男	44	185	98	37.2	11.7	11.4	16.6	27.9	19.9	2.22	69.5	61	8.7	-8.495	45.7	1.33479	13.4	20	7.5	-7.529	0.4	920	0.0663043	-8.012	2.47916	-4.02145	17.0936	-17.2364	0.637193	-2.26213	18.8016	-17.217	5.60021	-2.96562	33.5845	-14.4762	3.56024	-0.795073	15.3222	-8.69286	7.50248	-2.21528	33.4466	-72.6871	1.84349	-12.3649	44.3918
N435	张丽红	女	44	160	50	46	9.1	7.8	27.8	28.2	21.1	1.5	70.7	89.9	17.6	-5.095	49.8	1.80522	11.7	26	13.7	-6.132	0.238	630	0.142698	-5.6135	5.12866	-8.79698	37.9447	-54.3062	0.556382	-0.440822	12.7083	-19.5934	1.19179	-3.23908	67.0429	-85.5136	3.7587	-0.90912	15.1147	-12.237	4.98304	-1.98304	30.6423	-82.0438	0.018223	-2.84356	12.9326
N319	刘晶	女	44	159	52	47.4	7.9	9.3	24.5	27	15.5	1.52	62.7	76.5	17.1	-4.478	56.4	1.35638	10.2	20	9.7	-8.308	0.327	965	0.0792746	-6.393	2.12414	-4.52727	-3.45138	-34.4707	1.99243	-1.64756	14.484	-46.7712	3.81312	-3.25951	23.8652	-30.5314	4.7607	-0.934138	8.78614	-13.4817	0.308618	-0.639228	24.7326	-40.5856	1.74916	-3.61052	18.4362
N334	张秀波	女	44	160	65	36.5	8.3	9.1	21.5	23.5	23.8	1.68	69.7	89.7	13	-6.905	44.1	2.03401	11.1	22	9.3	-7.917	0.383	771	0.116342	-7.411	0.936016	-3.64535	25.1866	-42.7807	-0.224629	-0.935471	10.3647	-63.36	5.92136	-1.43379	59.9332	-34.4348	3.44126	-0.72325	10.4549	-2.96811	1.37548	-1.47426	29.9514	-20.8971	0.489093	-8.0713	25.5059
N225	郭峰位	男	45	180	80	44.9	10.2	11.6	21.6	29	20.6	2	69.3	60.7	9.1	-6.701	50.7	1.19724	11.4	22	8.4	-7.481	0.321	883	0.0687429	-7.091	3.22621	-2.71707	23.2964	-30.7748	1.13575	0.278545	6.42872	-14.4911	2.99018	-3.219	15.3247	-60.0146	1.57968	-1.76739	14.0317	-20.5862	4.09557	-2.99987	21.4149	-33.2701	-0.12599	-2.47671	13.5069
N111	郑敏	女	45	158	55	37.8	6.2	6.4	23.6	25.5	14.3	1.55	64.9	58.6	11.2	-5.229	53.9	1.0872	10.8	18	8.6	-7.729	0.387	600	0.0976667	-6.479	2.57419	-5.60541	22.5864	-7.64163	3.2204	-0.375789	15.8091	-10.6502	5.1757	-5.83517	16.8406	-76.9816	-0.465025	-1.28548	21.9644	-10.8131	5.76084	-0.760845	56.6531	0.385197	0.628399	-15.0397	-4.95984
N097	张爱萍	女	45	160	60	34.3	10.1	9.5	21.6	21.9	18	1.62	69.3	60.7	13.2	-4.585	71.8	0.845404	13.7	16	6.7	-7.908	0.415	513	0.118324	-6.2465	6.03887	-6.65437	29.6403	-25.2787	0.769108	-1.70345	16.3132	-26.675	10.0033	-3.84948	10.3061	-28.1585	3.78301	-1.05177	37.9885	-16.2864	2.48278	-2.48278	18.7988	-36.9862	1.39044	-17.183	49.4844
N327	何桂香	女	46	155	61	46.4	10.1	9.7	25.2	30.2	17.7	1.6	74.9	59.4	10.2	-5.818	48.9	1.21472	9.5	20	8.6	-7.063	0.387	868	0.0684332	-6.4405	2.03923	-1.98404	13.5609	-25.6354	0.154551	-2.35911	17.9525	-29.7571	-0.255505	-1.21755	79.9027	-89.7319	1.44858	-0.366319	31.6067	-11.2611	6.54873	0.295152	33.8239	-117.94	1.95473	-12.8818	25.7907
N285	孙超群	男	46	168	65	48.3	9.7	10.6	27.5	34.1	16.2	1.74	62.6	78	11.8	-6.588	43.2	1.80556	8.5	22	11	-6.667	0.354	646	0.120743	-6.6275	4.16133	-6.63935	34.1318	-18.2144	0.909067	-1.82138	13.3316	-11.7828	1.67525	0.567437	51.9099	-11.0533	1.8459	-2.74656	28.6986	-14.8362	2.37459	-1.88975	39.5543	-43.3896	1.16543	-14.926	11.8728
N100	刘骋	女	46	160	62	38.4	6.2	9.3	25.2	25.8	16.3	1.64	68.5	65	13.2	-4.912	57.6	1.12847	9.5	20	8	-7.018	0.324	632	0.102848	-5.965	1.47651	-5.64507	31.4872	-27.6725	1.9616	-1.75409	13.3035	-33.9861	0.15929	-3.37027	11.8698	-9.23024	3.19073	-0.327495	18.7895	-3.01971	5.48399	-3.11762	27.9056	-4.04664	0.501786	-0.936305	13.2312
N470	王宇	女	46	163	60	40.9	8.9	8.6	19.6	33.7	23.7	1.64	69.4	84.9	12.7	-6.685	66.1	1.28442	9.6	21	10.6	-8.525	0.306	955	0.0889005	-7.605	1.7544	1.21952	28.4831	-33.3739	-0.281489	-1.65401	13.8748	-47.2872	4.69738	-1.42554	35.8976	-35.7441	1.94199	-1.16046	10.189	-6.66967	6.58035	-2.82492	1.22199	21.7499	1.42813	-10.8108	26.6061
N086	李春华	女	46	60	57	43.6	9.8	9.4	21.7	23.5	22.8	1.59	60.2	76.6	12.7	-6.027	53.6	1.4291	12	22	6.1	-10.86	0.411	562	0.136299	-8.4435	7.12463	-1.71391	20.3797	-14.196	1.10062	-3.26977	16.9938	-18.7037	5.89528	-5.30809	43.2525	9.51233	2.77449	-0.471737	9.15922	-8.5896	5.61415	-3.82784	7.47621	-17.6361	0.58173	-10.8354	4.9352
N209	刘海英	女	46	166	68	44.7	10.8	8.3	25.1	29.5	20.7	1.76	66.3	62.5	12.3	-5.082	48.9	1.27812	16.9	22	6.7	-8	0.382	947	0.0659979	-6.541	-0.37603	-0.562352	19.4145	-49.7007	1.093	-1.27849	9.87137	-29.5033	3.56085	-3.33334	36.1692	-57.1701	0.928049	-2.98914	15.945	-22.4908	2.40533	-0.448529	29.8521	-76.3347	0.825225	-2.55378	15.5274
N486	吕光荣	男	46	172	86	45.8	10.6	10.5	24.6	34.3	18	1.98	67.8	101.1	11.9	-8.519	68.9	1.46734	15.3	20	9.1	-10.85	0.342	977	0.10348	-9.6845	5.17493	-4.58538	17.8001	-39.9382	0.413239	-4.00683	11.3656	-3.26456	4.17547	-1.56312	62.2031	-40.3492	3.02696	-0.6078	23.5432	-9.18447	4.29662	-3.77542	30.9312	-13.9128	1.49097	-3.06601	17.869
N332	王玉霞	女	46	159	58	42.3	8.5	8.3	23.9	25.1	19.1	1.59	66.6	84.8	16.7	-5.074	63.1	1.3439	18.3	18	10.2	-8	0.375	601	0.141098	-6.537	0.465006	-5.0115	19.5693	-53.5166	2.06495	-1.07103	16.74	-66.4083	5.44899	-3.30921	26.4316	-12.8605	2.2053	-0.321921	34.8406	-20.9272	3.32241	-1.80022	36.4987	-60.8691	1.62948	-9.5946	45.8415
N228	吴志东	男	46	177	86	47.9	12.6	10	25.6	29.5	21	2.03	70.4	79.7	10.1	-7.884	53.9	1.47866	13	22	8.1	-8.865	0.406	957	0.0832811	-8.3745	0.640341	-3.43802	12.2937	-14.9628	0.002905	-0.512514	12.7795	-17.8705	0.517291	-3.57633	41.5035	-69.9697	-0.017237	-1.5807	7.2399	-11.1084	2.20384	-0.946933	50.8127	-29.7301	0.644942	-14.6675	13.5963
N343	廉士辉	男	46	169	69	46.6	7.4	6.3	23.8	25.4	18.2	1.78	62	65	13.7	-4.746	45.8	1.41921	10.4	20	10	-6.76	0.323	938	0.0692964	-5.753	3.59175	-0.103208	33.8867	-7.36278	-0.347276	-0.710614	8.57249	-1.19393	4.32207	0.538521	33.4726	-22.7867	2.47708	-0.677583	26.8524	-6.45603	-0.305635	-4.87059	24.1326	-24.8909	0.047719	-15.5477	29.3326
N286	刘培富	男	47	165	65	47.6	9.8	9.8	21.4	32.5	21.7	1.72	62.5	53.8	8.1	-6.629	35.9	1.49861	12.5	22	7.7	-8.485	0.441	592	0.0908784	-7.557	5.89307	-7.57548	10.6402	-24.6216	-0.208651	-1.41502	17.5228	-25.4827	2.33109	-5.4651	16.2731	-3.15449	1.79672	-2.07199	16.4454	-11.9142	3.45476	-0.04172	46.4213	-40.7267	1.2717	-1.2146	6.45568
N478	苏军	男	47	179	70	40.8	10.8	11	21.2	29.3	24.2	1.88	77.9	69.9	16.7	-4.185	65.6	1.06555	16.5	20	9.1	-7.248	0.378	879	0.0795222	-5.7165	1.73693	-2.04844	42.3235	-36.062	3.62224	-1.19769	14.3201	-38.1163	7.69149	-4.69263	23.823	-83.501	-0.482298	-2.05371	18.125	-3.5624	4.66368	-1.31687	21.0462	-23.2214	1.57359	-2.85242	26.426
N290	武岳	男	47	75	85	43.9	11.1	10.6	17.3	30.9	23.7	2	67.5	67.5	11.8	-5.699	58.2	1.15979	10.7	24	6.5	-8.857	0.413	539	0.125232	-7.278	4.00725	-2.34138	20.7415	-28.2971	0.608627	-2.57316	15.9796	-30.1371	0.92637	0.688456	27.3896	-29.5929	0.709988	-1.30463	19.4989	-19.5363	5.76987	0.330975	54.322	-76.3678	0.194343	-4.65405	19.65
N370	张庆兰	女	48	155	56	45.6	10	8.2	25.6	29.8	15.8	1.54	69.9	86.6	14.9	-5.833	43.3	2	10.9	20	11.4	-7.687	0.338	854	0.101405	-6.76	3.34127	-2.19905	19.2282	-17.1568	0.206218	-2.31456	10.3954	-23.5956	1.66505	-0.380237	44.863	14.6543	3.73576	-0.341601	22.2394	-6.60664	1.04809	-0.789056	29.0331	-56.0414	0.552541	-5.05074	28.0476
N357	于振玲	女	48	159	45	41.1	8.9	8.2	21.8	22.9	16.9	1.43	60.1	54.3	10.4	-5.2	44.6	1.21749	7	24	8.4	-6.75	0.391	681	0.0797357	-5.975	0.340352	-2.80174	13.1697	-31.9419	1.65802	-1.3328	10.3482	-52.2631	5.54145	-2.96023	50.6471	-7.31905	3.56506	-0.789766	26.4394	-6.88625	1.6957	-0.589618	14.1828	-4.44126	0.571747	-1.13439	19.793
N576	胡海山	男	48	175	69	43.9	10.8	9.7	21.8	28.8	20.4	1.84	73.5	53.8	13.9	-3.867	51.4	1.04669	12.8	24	7.2	-8.258	0.4	875	0.0614857	-6.0625	3.7954	-8.17983	21.2901	-36.7379	1.09443	-2.62177	25.0192	-48.4047	4.64619	-2.55875	53.2675	-23.4651	0.829266	-2.11489	24.8977	-12.6898	3.94302	-3.94302	50.3315	-49.744	0.526535	-2.92597	39.5124
N416	张国庆	男	48	178	85	39.4	11.4	11.5	21.8	30.8	22.4	2.03	62.8	53.8	7.2	-7.484	78	0.689744	15.1	22	6.5	-6.952	0.416	973	0.0552929	-7.218	-0.319213	-6.16129	-1.37988	-6.75987	1.70161	-2.51177	17.3835	-31.6804	4.53364	-4.2867	17.2806	-67.3484	1.58612	-2.0151	19.4264	-7.09669	1.81031	-5.50704	22.7702	-73.2704	0.352298	-16.7929	28.6215
N381	潘丽华	女	48	165	68	41.2	9.7	9.7	22.3	27.4	17.2	1.69	74.7	98.3	12.9	-7.635	95.7	1.02717	10.8	18	14.4	-6.97	0.224	916	0.107314	-7.3025	3.49716	-7.82934	12.5841	-8.90834	0.491473	-1.32674	17.1648	-24.448	-0.441967	-1.07431	15.8501	-24.3723	0.871214	-1.15602	12.891	-13.7558	5.52789	-0.555997	28.249	-101.862	0.574659	-17.5294	25.5992
N558	郝丽娟	女	49	160	53	40.2	9.3	9.7	22.6	28.9	14.8	1.54	69.8	48.7	13.2	-3.684	80.8	0.602723	13.8	24	5.6	-9	0.418	530	0.0918868	-6.342	1.89817	-3.79745	9.23257	-22.0409	1.65048	-0.371515	17.4221	-44.1712	6.40028	-2.04895	18.8402	-61.2232	1.30009	-1.74265	21.5742	-22.3776	5.52299	-1.52299	33.2434	-42.5322	0.708918	-9.46791	20.4404
N616	邱新堂	男	49	169	59	45.4	8.5	9.8	26.6	27.3	22.2	1.68	66.1	67.6	15.4	-4.386	61.6	1.0974	10.4	24	10.8	-6.483	0.324	586	0.115358	-5.4345	5.43172	-4.86982	24.5266	-12.7398	-0.215723	-2.60666	16.0757	-13.2562	6.46942	-0.264939	23.7349	-23.2771	1.7864	-0.289064	9.88484	-7.70982	4.45131	-4.23353	49.1045	-35.2323	-0.100427	-12.2143	32.0493
N237	姜军武	男	49	170	70	40.6	9.1	8.9	16.7	32	22	1.81	69.2	52.2	10.6	-4.918	46.6	1.12017	10.7	24	5.9	-8.471	0.404	808	0.064604	-6.6945	0.278795	-0.288117	10.9868	-3.46226	1.74974	-0.332235	12.2204	-6.4166	-0.86421	-4.82871	48.3297	-34.984	3.23222	0.160128	13.4333	-12.5417	1.39542	-1.14461	18.3899	-73.7499	0.456654	-3.05582	25.9043
N471	隋波	女	49	160	53	43.8	9.3	9.8	26.5	31.4	17.9	1.54	66.5	71.8	14.2	-5.071	46.4	1.54741	13.7	22	11.1	-5.333	0.409	593	0.121079	-5.202	1.4381	1.10779	13.0493	-34.2419	0.902002	-2.84396	20.5481	-23.4227	1.11593	-6.17536	52.1791	-13.6696	3.51206	-2.52859	7.92102	-0.60114	1.72225	-1.85159	16.8956	-37.248	0.912392	-8.04538	7.13424
N063	张雅芝	女	49	160	60	40.5	9.3	10.1	24.3	32.3	16.7	1.62	64.4	93.5	15.1	-6.195	63.7	1.46782	11.6	22	10.9	-7.716	0.345	877	0.106613	-6.9555	4.57873	-8.49372	23.4676	-61.6347	0.502144	-1.9554	14.2903	31.086	3.41918	-6.94596	31.6314	-3.34111	1.76219	-1.5526	26.8646	-19.704	5.14814	-0.244845	14.0913	-6.85532	0.684187	-10.4051	33.7617
N611	郭丽洁	女	49	165	60	42.2	6.4	6.4	27.7	30.9	18.8	1.66	64.9	79.6	11.2	-6.827	68.1	1.16887	13.7	20	10.2	-7.394	0.333	457	0.174179	-7.1105	4.83065	-7.79846	16.4324	-19.17	0.911319	-3.70239	12.6983	-18.2926	4.37959	-2.57222	22.7197	-67.9669	3.19205	-1.36706	30.5791	-3.92941	8.88194	-2.21123	23.6567	-53.4573	1.57449	-12.2616	22.779
N618	李涛	男	50	172	76	46.3	10.3	10.5	25	30.7	24.7	1.89	63.1	55.7	12.3	-4.528	82.3	0.676792	15.8	24	7.4	-7.083	0.343	697	0.0799139	-5.8055	0.474552	-4.26856	39.5656	-38.4276	0.203425	-1.51116	21.1532	-19.0566	4.90593	-1.7205	27.255	-59.4785	1.46694	-1.34424	19.5465	-9.51736	8.01658	-5.3966	23.0701	-68.6852	1.73198	-6.08209	34.3388
N395	赵丽梅	女	50	160	55	49.1	6.1	7.7	24	31	20.8	1.5	71.6	117	11.1	-10.5	80.8	1.44802	11.1	24	9.1	-12.7	0.324	984	0.118902	-11.6	4.10729	1.04869	26.9522	-39.8852	0.885555	-4.50095	11.3966	12.6822	2.00973	-2.10955	5.22364	-2.78977	2.13375	-1.19698	3.90133	-6.15463	9.04712	-4.21438	20.1829	-53.3353	1.56296	-5.31545	43.3716
N258	李勇	女	50	160	65	46.9	10.2	8.6	20.1	24.7	16.9	1.68	75.3	52.2	8.9	-5.882	60.6	0.861386	13.2	22	6.1	-9.029	0.421	805	0.0648447	-7.4555	1.46052	-1.80024	24.3172	-60.4705	2.3947	-2.80971	17.6312	-42.3134	2.0168	-3.29899	46.9758	-14.4881	1.22323	-2.64695	37.6063	-21.1285	1.34715	-1.20519	43.0481	-14.5914	0.421781	-10.3463	25.4143
N481	尹伟军	男	50	169	85	43.8	10.7	10.5	27.3	22.1	20.5	1.96	70.2	55.7	11.4	-4.898	43.9	1.26879	12.3	18	6.7	-8.92	0.408	930	0.0598925	-6.909	1.32825	-1.76663	37.4168	-26.6573	1.08504	-0.449462	17.1436	-4.94858	4.76081	-1.03978	32.9476	-51.4197	0.522659	-1.99406	8.37534	-17.532	7.21519	-2.83189	21.0982	-28.0515	1.27206	-10.9619	14.4842
N468	王凤梅	女	50	164	70	42.1	10.3	10.4	22.2	32	19.1	1.76	71.3	36.5	9.7	-3.746	50.7	0.719921	11.4	30	7.2	-4.989	0.417	824	0.0442961	-4.3675	3.45786	-3.11424	47.8741	-25.4812	0.039148	-2.68822	8.71026	-18.7066	9.19747	-3.10165	37.0572	-11.9052	-0.226473	-0.21398	8.49687	-13.7636	5.25546	-0.406394	36.3616	-32.6624	0.593799	-12.3474	26.843
N517	谭红	女	50	162	60	46.6	8	8.1	25.5	27.2	17.5	1.64	72.2	64.1	11.8	-5.412	44.6	1.43722	12	22	10.1	-7.586	0.389	973	0.0658787	-6.499	1.23392	0.167881	22.469	-25.8468	1.01217	-1.16301	19.5482	-18.0558	2.00778	-6.85696	42.8614	-48.7741	2.32513	-3.62177	16.15	-3.03051	3.26799	-1.33246	28.1682	-79.6107	0.866779	-3.23777	28.0906
N257	于晓红	女	50	170	75	49.1	10.7	10.9	17.9	28.3	18.3	1.86	63.7	78	18.6	-4.2	47	1.65957	11.6	22	7.4	-10.83	0.342	509	0.153242	-7.515	-0.386806	0.703302	32.3423	-40.7412	0.31017	-4.08237	13.3711	-10.8693	5.74981	-1.05062	11.9618	6.67478	3.18661	-0.728707	18.9719	-8.70097	8.39089	-0.569289	35.5195	-80.9963	0.865269	-4.67783	47.3247
N203	王丽梅	女	50	165	54	44.9	8.7	7.1	25.9	30.5	22.7	1.59	67.3	83.6	11.3	-7.385	70.3	1.18919	12.2	20	9.7	-10.48	0.324	641	0.130421	-8.9325	3.34663	-1.36763	18.4731	10.7392	1.9272	-1.42978	5.19619	-11.4644	2.79848	-3.85316	35.9293	-86.6567	1.34784	-1.85896	19.8928	-13.3961	1.88121	-4.42113	23.3524	-57.6507	0.721697	-8.4771	33.1371
N333	韩增华	女	50	168	75	50.7	11	10	25.7	34.5	20.1	1.85	62.9	77.4	12.5	-6.173	73	1.06027	11.1	24	9.5	-7.74	0.325	830	0.093253	-6.9565	4.95486	-2.82333	37.5179	-57.4689	0.431051	-3.19239	15.927	-29.224	7.89116	-1.35306	33.0428	-46.3842	3.10909	-1.65727	15.2865	-11.2976	4.37575	-1.80653	4.7286	-72.4415	0.803115	-11.1309	21.6912
N427	田静	女	50	150	60	45.8	10.6	10.4	21	28	23.5	1.55	69.5	76.6	8.4	-9.167	95.2	0.804622	15.1	20	6	-11.67	0.404	920	0.0832609	-10.4185	2.67467	-6.10621	35.2056	-62.6211	2.79825	-0.442978	-0.878199	-22.6428	2.04385	-0.999748	33.2938	-40.3753	3.21266	-2.50255	21.3398	-5.6253	3.15419	-4.2201	1.24945	-41.2857	0.55695	-15.9756	2.51562
N289	王春海	男	51	170	75	33.5	9.4	10.1	18.2	27.4	16.7	1.86	66.2	60.7	10.2	-5.939	56.3	1.07815	12.1	22	9.5	-6.504	0.333	866	0.0700924	-6.2215	5.83433	-3.97006	25.1771	-27.8689	1.66488	-0.419962	6.91458	-32.8063	4.15024	-2.53766	28.4478	-70.0019	3.12305	-3.50518	29.3094	-9.45052	-0.015104	-1.74597	14.9055	-59.8267	1.92536	-12.0618	17.7817
N247	李桂平	女	51	160	64	46.3	9.5	9.1	29.3	32.5	23.9	1.67	66.8	48.3	11.8	-4.078	44	1.09773	17.6	20	6	-10.46	0.326	865	0.0558382	-7.269	2.90332	-3.80073	32.7377	-7.5686	0.583097	-0.047452	17.5231	-24.4203	3.87638	-2.06809	69.9422	-44.5993	1.48843	-2.61656	19.6095	-9.65932	1.57723	-1.04594	29.6388	-56.6841	-0.105384	-7.0258	33.0317
N469	牛福学	男	51	172	65	37.8	11.4	11.4	21.6	30.4	23.5	1.77	62.3	75.5	10.7	-7.072	54.5	1.38532	8.8	20	8.8	-9.965	0.391	885	0.0853107	-8.5185	4.19415	-0.624533	21.5688	-34.3157	1.53535	-2.50209	16.5573	-11.9172	1.63259	0.575582	31.2306	-21.7518	1.97955	-0.304736	26.972	-12.188	5.33031	-0.966729	21.165	-105.752	1.03081	-14.6348	18.0846
N227	胡萃玲	女	51	164	75	39.5	10.9	10.5	25.6	30.6	22	1.82	66.7	58.2	10	-5.829	60	0.97	11.6	20	6.5	-9.429	0.43	820	0.0709756	-7.629	2.49491	-4.78787	26.6437	-32.438	2.63103	-1.16639	16.4417	-40.4358	3.70695	-1.41704	6.57322	-47.5873	1.60254	-0.416924	4.50073	-22.3382	5.5197	-1.5197	37.4077	-76.3209	1.31057	-15.4735	19.5919
N589	于爱葵	女	51	160	58	47.4	8	8.8	21.6	24.9	18.3	1.6	60	43.9	0.3	-4.271	57.8	0.759516	13.6	20	5.6	-6.375	0.545	945	0.046455	-5.323	2.39125	-8.33949	23.8519	-23.7224	0.787594	-3.59452	15.8963	-26.912	1.54726	-2.29402	42.5532	-53.1231	2.14226	-1.5293	12.8757	-12.1654	2.43181	-3.29868	46.5604	-58.1145	1.76941	-16.4728	41.827
N096	曹红艳	女	51	165	60	41.2	7.4	8.8	23.1	25.5	20.1	1.66	66.8	81.5	11.1	-7.313	52.2	1.5613	6.3	22	8.2	-8	0.323	555	0.146847	-7.6565	2.8716	-4.27499	19.2918	-59.1451	2.56353	-1.50201	10.2487	-9.32466	3.00194	-4.08047	39.7048	-24.3831	2.98779	-0.452065	2.81583	-8.68258	4.80715	-1.4767	7.93351	-3.94877	0.478475	-17.0491	-0.548198
N242	李德才	男	52	168	75	48.5	13.2	11.3	34.3	30.5	23.5	1.85	61.6	45.2	6	-7.487	62.5	0.7232	15.1	18	5.2	-8.213	0.485	901	0.0501665	-7.85	5.12391	-4.50356	13.0304	-6.20741	2.36965	-0.689651	12.0055	-29.2608	1.0057	-7.08254	42.2175	-2.85308	0.681278	-2.19256	5.76206	-24.6891	2.7227	-3.07325	17.5411	1.19672	1.34982	-9.35532	30.6422
N088	宗晓红	女	52	166	60	42.7	7.7	8.3	21.4	26.4	19.3	1.67	69.2	96.6	12.5	-7.708	90.5	1.0674	16.4	18	9.7	-10.36	0.384	755	0.127947	-9.034	2.80614	-4.09782	27.6907	-11.4133	0.474495	-1.81437	21.6852	-65.9644	2.1943	-4.0576	24.2311	-39.4132	1.44747	-3.73331	17.1266	-18.2853	7.739	-3.11051	26.7369	-70.0435	2.13287	-3.6309	19.6751
N202	邵伯荣	女	52	157	60	44.8	5.9	6.1	16.9	25.7	14.1	1.6	61.2	91.4	13.8	-6.604	71.4	1.28011	11	24	8.9	-9.804	0.376	727	0.125722	-8.204	1.78372	-4.2125	37.2737	-12.7093	1.76874	-1.469	26.1422	-4.88244	1.0053	-2.7409	43.5643	-26.4606	0.793345	-1.83307	19.2005	-12.0303	3.09218	0.278798	17.0676	-42.6277	0.249937	-5.08498	36.7064
N213	李川龙	男	52	73	59	43.2	6	8.3	24.4	28.8	17.5	1.79	64.5	67.5	13.6	-5.19	71.8	0.940111	11.8	22	8.8	-7.368	0.395	947	0.0712777	-6.279	7.12362	-4.65667	23.6553	-18.1805	-0.061252	-1.56777	19.5533	-22.8436	4.82759	-4.04261	39.9666	-15.7035	4.21067	0.030893	18.3034	-19.4774	3.51111	-1.81698	-5.56217	-22.186	0.249653	-8.07269	8.07865
N212	王亚波	女	52	160	52	43.6	10.6	8.1	19.5	24.1	18.1	1.53	61.3	85.6	10.8	-7.935	69.6	1.22989	11.5	22	9.5	-4.588	0.259	592	0.144595	-6.2615	1.13553	-2.75269	18.6549	-20.0696	1.39954	-4.59404	17.585	-12.6048	7.34056	-2.36717	11.0134	-94.5362	3.50603	-3.36588	14.8758	-20.8981	9.40952	-5.83661	28.9641	-69.0892	0.715665	-9.15743	10.9569
N528	刘立新	男	52	170	72	47.6	9.3	9.9	29.5	32.8	20.8	1.82	64.3	72.7	10.3	-7.035	60.4	1.20364	11.2	20	8.6	-8.068	0.37	757	0.096037	-7.5515	-0.429953	-4.43095	22.2788	-31.4088	0.716414	-0.094193	21.388	-8.99069	1.359	-1.31941	38.624	-35.2827	3.408	-0.477275	14.7548	-11.5887	0.509396	-0.756021	11.6282	-13.817	0.18614	-14.4769	18.0012
N089	张福	男	53	172	66	46.4	8.1	9.1	19	30.6	18.4	1.78	68.8	64.1	15.7	-4.089	68.9	0.930334	15.7	22	9.9	-7.86	0.325	814	0.0787469	-5.9745	1.70679	0.951879	23.8584	-62.1643	0.647383	-3.98281	20.4986	-71.3311	0.838971	-2.35448	30.7435	-68.9855	1.93776	-1.75671	22.9707	-13.4659	6.15382	-2.74818	20.6423	-88.7521	1.14061	-7.02842	46.1514
N207	田伟杰	男	53	177	75	47.2	10.1	10.2	29	29.4	26	1.92	67.8	58.8	8.8	-6.667	90.5	0.649724	13.9	24	6	-10.13	0.475	610	0.0963934	-8.3985	0.92368	-7.88235	2.50936	-6.6126	1.18276	-1.20137	16.9125	-44.6885	2.11293	-3.3186	7.04818	-7.71825	2.19242	-0.674632	4.05601	-14.1918	0.497763	-5.68115	27.0658	-7.73973	0.315722	-9.08479	20.9618
N340	李晶	女	53	162	58	43.1	10.3	10.1	22.1	25.1	16.9	1.61	67.7	53.6	12.4	-4.338	37.6	1.42553	10.3	20	6.6	-8.526	1.313	554	0.0967509	-6.432	3.98921	-1.07595	38.5506	-22.1541	1.22507	-0.75814	11.3512	-38.538	9.80497	0.292507	19.6124	-53.4225	0.218383	-0.483026	15.7407	-1.31217	4.84168	-1.51686	22.9057	-75.7055	1.25592	-11.9715	5.43793
N221	孙成军	男	53	173	82	45.9	7.9	8.3	22.9	35.2	21.4	1.96	74.7	70.6	10	-7.07	73.6	0.959239	14.4	20	8.4	-8.37	0.379	906	0.0779249	-7.72	1.67336	-5.18183	24.0673	-28.46	0.116876	-0.229581	14.6665	-4.49388	1.7225	-1.56671	36.7973	-32.5378	3.45599	-0.945208	19.4528	-16.4688	5.16835	-2.51472	4.90606	-24.2162	0.489866	-12.4743	16.1064
N101	于英华	女	53	168	55	45.2	7.6	7.7	21.5	25.5	17.8	1.62	68.1	85.4	13.9	-6.133	57.6	1.48264	9.7	20	12.1	-7.692	0.42	697	0.122525	-6.9125	4.40048	-3.79869	16.561	-8.09818	1.02537	0.255616	12.8333	-6.57	1.40984	-1.03265	30.2718	-32.2209	3.77255	-1.35872	24.552	-14.153	8.20878	-4.2743	32.8079	-14.2433	0.632419	-13.3518	31.2428
N555	夏滨	男	54	170	75	48.2	11.3	11.4	30.8	38.3	24.9	1.9	69.6	68.6	11.7	-5.887	69.8	0.982808	11.9	22	8.1	-8.649	0.338	725	0.0946207	-7.268	5.02173	-2.59455	30.4965	-9.74619	0.388037	-3.56061	10.9084	-4.06	10.6708	-1.24752	41.6707	-16.9083	4.34247	-3.08238	26.1964	-9.89566	-0.00753999	-2.10103	34.0254	-12.842	0.0944901	-14.913	36.1024
N351	李晓东	男	54	170	63	44.6	9.1	9.1	22.8	30.4	19.7	1.73	71.9	81.1	12.3	-6.591	58.8	1.37925	11.8	18	9.1	-9.094	0.399	825	0.098303	-7.8425	3.34505	-2.7275	47.6449	-19.7805	1.32695	-1.75408	26.4257	-28.5754	2.26984	-0.628734	57.1601	-59.9024	0.90453	-2.13065	21.3912	-17.2953	5.27919	-1.53382	23.5769	-28.517	0.684182	-5.07402	28.1085
N386	李慧	女	54	160	50	42.4	8.7	8.6	26.4	29.3	18.9	1.56	63.2	74.5	15.2	-4.864	51.1	1.45793	8.5	18	9.1	-10.08	0.321	794	0.0938287	-7.472	0.701482	-4.54744	9.5902	-40.9691	0.90612	-1.73133	13.1122	-23.8671	4.03481	-1.8625	31.985	-16.6002	0.642002	0.0262111	3.21633	-5.56389	6.00182	-2.90709	6.7442	-51.0972	0.004992	-4.24369	12.4493
N007	郭若军	男	54	176	83	48.3	11.2	10.7	20.6	37.9	18.6	1.9	65.7	90.4	10.4	-8.652	69.3	1.30447	7.7	16	8.18	-11.23	0.214	643	0.140591	-9.941	5.46482	-2.90492	22.3328	-0.631456	1.29468	-1.7164	17.2178	-7.79846	2.86173	-4.26495	5.62272	-43.3973	1.74872	-0.418977	7.35006	-14.5785	4.62659	-3.10851	25.7921	-12.7509	2.13218	-9.37746	25.8251
N311	郭淑娟	女	54	162	58	45.7	9.1	9.1	20.4	32.5	24.8	1.61	69.9	81.7	14.9	-5.449	58.8	1.38946	15.3	22	8.6	-9.656	0.28	952	0.0858193	-7.5525	1.66617	-2.42875	25.9584	-50.5948	3.61232	-1.20086	11.7531	-9.64247	2.21424	-2.40627	10.7062	-39.8354	0.091437	-1.71965	15.0164	-3.98129	9.95722	-4.4661	-11.4878	-18.0229	1.12682	-11.3396	18.2833
N190	腾仕臣	男	54	172	75	47	10.3	9.4	25.6	26	20	1.88	64.9	58	8.1	-7.143	89.7	0.6466	11.4	20	6.3	-13.83	0.408	940	0.0617021	-10.4865	-0.325818	1.19808	35.3183	-21.4508	1.86113	-2.73333	13.6043	-16.0625	0.93171	-5.38493	69.2121	-20.8569	2.18486	-2.95597	18.504	-14.5186	6.78631	-0.664311	13.4561	-107.383	0.335907	-14.9815	47.1092
N526	庞淑霞	女	54	157	58	42.3	9.2	10.2	23	30.9	22.6	1.58	65	54.5	8.8	-6.175	66.8	0.815868	11.4	24	4.9	-9.651	0.414	615	0.0886179	-7.913	6.18131	-5.68949	46.7613	-24.4931	-0.201912	-1.1446	22.2468	-42.8564	0.536155	0.106958	6.2044	-28.3077	0.210566	-2.14577	7.16358	-19.7564	0.104515	0.108095	16.2986	-24.988	0.348114	-16.5061	25.891
N613	赵秀玲	女	54	165	57	38.4	9	9.1	6.5	29.8	17.6	1.62	66.6	66.1	8.5	-7.739	9.1	7.26374	10.2	22	5.6	-13.73	0.331	490	0.134898	-10.7345	5.09252	-1.91132	21.8058	-51.9887	1.9098	-2.29436	5.35101	-48.8171	0.720498	-2.81854	42.0909	-14.7484	0.958715	-0.750829	3.8183	-13.7481	6.25162	-4.41151	31.8265	-37.7381	0.763715	-21.3425	25.1294
N081	高艳春	女	55	162	53	43.3	8.3	7.4	25.9	22.9	20.4	1.55	69.1	82.9	12.4	-6.704	57.1	1.45184	11.3	22	7.8	-10.67	0.418	538	0.154089	-8.687	2.9897	-4.26935	12.4754	-47.2504	0.82486	-2.1808	17.5447	-50.4292	4.63874	-5.87363	42.5916	-38.2091	2.45513	-0.632728	28.0447	-13.8466	5.8678	-2.42049	9.9264	-100.206	1.02257	-3.80773	24.4997
N531	姚秋萍	女	55	160	65	42	9.7	9.2	20	25.5	16.4	1.66	66	55.7	9.7	-5.766	57.8	0.963668	20.6	22	7.3	-7.714	0.386	909	0.0612761	-6.74	0.593165	0.437993	22.6438	-30.6603	1.69926	-1.2566	13.7795	-49.2152	2.38399	0.132683	89.0922	-30.7128	2.95804	-1.58857	5.03232	-0.00081503	6.53669	-0.326685	56.178	-48.0847	0.84438	-4.06741	41.2044
N232	李文萍	女	55	160	57	37.2	7.6	8.5	17.1	27	21.1	1.59	68.9	62.5	15.3	-4.081	48.3	1.294	17.2	20	10.9	-5.617	0.415	652	0.0958589	-4.849	5.25301	-3.77457	28.6978	-18.1765	0.018151	-4.07044	12.8788	-10.6254	4.90695	-0.5096	12.9989	-33.3882	3.71352	-1.0528	10.7387	-14.1822	0.311005	-1.89072	56.1999	-75.2728	0.021559	-6.82751	37.5917
N361	王洪美	女	55	166	80	42.3	9.5	8.7	25.2	31.3	22.1	1.88	65.9	56.3	9.3	-6.064	73	0.771233	11.6	22	6.3	-10.27	0.252	710	0.0792958	-8.167	2.05935	-1.58934	24.2818	-43.2466	1.29764	-3.36247	11.4804	-43.2976	1.43957	-3.88456	84.0835	-34.1691	1.61309	-1.10824	3.83146	-8.27493	-0.226346	-1.38334	20.8485	-38.5918	1.62599	-9.59116	9.63514
N488	邓喆	女	55	158	54	37	9	9.3	23.8	30.1	19.6	1.54	66.4	91	12.5	-7.259	81.7	1.11383	13	22	10.7	-7.826	0.379	945	0.0962963	-7.5425	2.63597	-1.56195	-2.23445	-33.8135	1.26075	-4.38395	12.7329	-21.4742	3.25009	0.705249	10.2505	-4.24383	4.31487	0.0516891	4.41295	-6.41745	3.36801	-1.39886	12.6803	-101.544	0.625055	-14.387	12.3576
N281	李萍	女	55	164	56	44.7	6.2	6.6	20.3	31.7	19.4	1.6	69.3	64.6	14.3	-4.519	42.3	1.52719	10.2	22	9.3	-6	0.385	529	0.122117	-5.2595	2.75973	-2.16789	20.7911	-15.6766	0.829477	-2.4209	8.01056	-24.9693	1.73905	-4.84886	15.2906	-14.7712	2.67728	-1.5755	9.96975	-9.26299	1.74074	-2.70017	50.1407	-28.0691	0.42785	-14.665	25.4436
N377	李德阳	男	56	168	78	46.6	10.5	10.2	25.2	35.6	22.1	1.88	65.8	76.1	12.3	-6.189	46.4	1.64009	12.3	20	7.9	-8.627	0.381	813	0.0936039	-7.408	3.12307	-3.70123	26.3309	-31.7286	0.657815	-1.70679	10.2063	-16.3807	1.22231	-4.04465	80.1878	-40.2465	0.44283	-2.07135	9.01856	-11.1192	4.05212	-1.09892	16.2954	-14.6108	1.13138	-12.7777	7.51847
N223	白凤	女	56	163	69	48.5	8.2	7.8	20.7	28.4	22.9	1.74	66.2	120.7	11.1	-10.83	86.6	1.39376	11.8	22	7.3	-15.32	0.318	897	0.13456	-13.075	0.139578	-1.10575	15.3114	-24.9191	0.547141	-0.139403	11.0769	-1.24931	4.74926	-1.04914	67.3144	-10.7801	2.17215	-0.817502	24.5586	-16.0111	3.88783	-3.872	55.6199	-44.0569	0.021466	-12.8258	-11.2291
N587	刘凤	女	56	163	68	39.7	10.9	10.4	32	24.4	25.4	1.73	74.5	53.4	9.2	-5.778	57.5	0.928696	14.5	20	6.4	-7.356	0.318	662	0.0806647	-6.567	4.24878	-1.33489	34.7896	-38.099	1.8168	0.3211	21.4077	2.37115	5.14886	-1.14509	8.00785	-52.9733	0.455958	-0.472237	2.80783	-4.95579	3.43447	-0.108784	32.6594	-100.622	1.13405	-10.6072	27.8089
N433	柳桂英	女	56	160	55	39.4	9.2	9.1	17	27.5	18.8	1.56	68.5	53.2	9.7	-5.46	75.5	0.704636	12.8	24	8.4	-6.444	0.431	820	0.064878	-5.952	3.04369	-3.62	16.2867	-4.68569	1.39931	-1.20322	8.25176	-53.2512	3.28918	-0.741953	44.2832	-25.4385	2.3491	-0.752312	11.4025	-13.4806	3.48263	-3.00698	33.1775	-6.05018	0.846403	-2.73339	12.48
N408	许丽荣	女	56	166	63	37	9.3	10.9	26.2	29.3	24.6	1.7	72.7	93.6	11.1	-8.403	68.9	1.35849	12.1	20	7.9	-11.08	0.368	650	0.144	-9.7415	2.95975	-6.26449	29.9788	-34.3561	0.402792	-0.089275	16.4345	-11.1503	1.23006	-2.36985	30.2768	-27.9247	1.80765	-1.54775	8.49178	-18.4965	2.00486	-4.42224	46.1052	-55.7365	0.57217	-3.84858	9.12226
N429	付春玲	女	56	160	52	42.7	7.9	8.4	20	22	20	1.53	63.2	59.2	11.2	-5.271	69.6	0.850575	18.8	22	7.3	-7.714	0.366	793	0.0746532	-6.4925	4.01256	-4.07902	17.4407	-63.5321	0.77619	-0.127373	7.93581	-41.3984	4.61494	-2.59527	25.6465	-42.4075	3.49101	-1.73871	13.3605	-6.15082	0.154088	-1.59786	18.9977	-61.623	1.07403	-4.18633	11.372
N197	李云海	男	56	175	70	47.2	7.6	7.8	25.9	26.2	20.8	1.85	61.2	39.7	12.2	-3.257	45.3	0.87638	11.3	18	5.4	-6.194	0.415	605	0.0656198	-4.7255	3.87699	-10.4831	10.7035	-12.7524	0.440009	-1.93727	19.0103	-22.6513	5.22679	0.526623	13.4847	-17.9733	1.30391	-1.9039	11.0409	-12.4052	5.36174	-0.36174	20.8755	-22.976	1.22204	-6.61715	37.9191
N434	董桂荣	女	56	168	80	52.2	10.2	10.6	29.7	30.6	27	1.9	69.7	92.3	7.7	-12	86.5	1.06705	13.2	22	7	-12.92	0.316	912	0.101206	-12.46	0.315036	0.452645	26.042	-69.4265	3.42942	-1.86611	18.5823	-24.136	3.97755	-1.74417	89.7035	-54.5826	2.78464	-1.04331	24.054	-9.17416	3.52994	-0.334952	46.0314	-118.153	1.20132	-9.14095	27.8741
N016	李忠文	男	56	159	55	46.6	10.2	9.5	20.4	38.7	17.8	1.58	64	41.1	8.6	-4.768	56.4	0.728723	10.7	20	5.5	-6.222	0.387	508	0.0809055	-5.495	2.6583	-1.80612	12.4698	-6.55096	3.73645	-1.39792	9.21234	-18.7389	-0.377305	-5.50433	44.6377	-7.43104	1.38453	-1.37511	11.2613	-13.3104	5.4085	-1.58712	21.4873	-5.87999	0.652393	-11.0061	17.2572
N620	张波	男	56	173	82	39.3	9.3	9.1	25.8	30.5	18.9	1.96	64.1	73.6	11.4	-6.476	66.8	1.1018	13.9	20	8.1	-8.381	0.445	518	0.142085	-7.4285	0.155873	-5.07847	-2.74876	-21.9018	-0.339152	-1.85763	18.1936	-15.2578	0.085703	-1.77136	64.758	-21.2369	4.04525	-1.72263	26.3826	-14.7823	4.03097	-1.72401	24.9766	-95.3204	-0.182504	-18.8709	21.2397
N418	武建杰	女	57	162	56	38.4	10.6	8.4	25.3	27.8	20.9	1.59	61.3	53.6	10.4	-5.133	40.4	1.32673	14.6	20	9.1	-7	0.348	909	0.0589659	-6.0665	2.63834	-0.80529	30.0326	-38.3293	0.413608	-0.395642	20.539	-20.6623	5.40755	-0.945895	13.4501	-12.6027	0.490722	-1.75884	-3.36015	-7.54111	2.68178	-5.97414	62.642	-44.5848	0.811179	-0.302078	37.3032
N624	赵亚凡	女	57	170	65	44.2	9.2	10.3	24.6	30.7	21.5	1.75	68.8	58.6	10.6	-5.508	52.9	1.10775	12	24	7	-8.392	0.31	729	0.0803841	-6.95	2.47615	-2.86029	56.7185	-95.3704	1.77125	-3.61373	17.6211	-30.1387	7.54398	-0.877125	4.52924	-39.505	0.14403	-0.104973	12.0826	-8.16472	3.23727	-5.44649	33.8647	-94.4084	4.81202	-0.835933	15.8457
N584	王艳红	女	57	160	60	40	7.8	8	25.7	30.9	25.6	1.62	74.3	54.5	10.7	-5.101	76.7	0.710561	10.2	22	7	-8	0.326	394	0.138325	-6.5505	0.780929	-3.93208	15.5159	-6.64626	0.968276	-0.288451	13.7126	-26.2433	2.97045	-3.01739	11.1387	-13.0069	1.81193	-3.26073	10.7356	-10.0659	6.71546	-3.34317	28.7564	-17.8974	4.66551	-1.11083	34.436
N104	魏滨成	男	57	160	60	42.7	8.6	7.7	26.2	32	16.7	1.62	69.7	63.4	11.8	-5.353	63.4	1	10.3	24	8.4	-7.926	0.381	812	0.0780788	-6.6395	4.44491	-5.44856	1.08005	-5.2327	1.43288	-2.84662	16.6325	-29.5701	3.7044	-4.74771	18.2698	-11.9645	5.35222	-2.8799	10.3049	-14.9336	1.41449	-7.13568	-1.87891	-39.1203	0.997645	-1.90678	25.8857
N196	高玉娟	女	57	163	63	45.7	10.5	10.3	24.2	33	19.5	1.68	72	60	11.1	-5.389	53.8	1.11524	13.2	24	7.9	-7.922	0.39	950	0.0631579	-6.6555	6.01931	-0.554581	30.5405	-70.9733	1.18828	-3.40099	12.4879	-17.8622	5.10305	-4.79802	27.9088	-26.4962	1.14006	-1.28137	15.0836	2.86917	1.19144	-5.10099	16.865	-89.0662	1.60518	-1.95712	-4.00357
N653	郭文华	女	57	168	57	35.6	7.1	7.3	19.4	28.2	20	1.64	60.1	59.9	10.4	-5.733	47.6	1.2584	15.7	20	7.6	-7.448	0.444	488	0.122746	-6.5905	2.8732	-3.43483	37.7581	-45.4547	2.08476	-1.9181	2.24244	-27.865	1.67866	-5.35007	7.70937	-51.2919	-0.290163	-3.16045	28.3224	-13.8398	0.991466	-5.20528	20.7246	-24.6015	2.59424	-2.30827	11.7035
N530	张惠平	女	58	164	64	46.6	9.9	9.3	20.8	29	18.1	1.7	71.7	69.6	12.2	-5.714	53.6	1.29851	13.1	22	10.6	-7.738	0.313	945	0.0736508	-6.726	5.58543	-0.813608	16.6573	-94.9836	0.91261	-2.70144	15.0397	-20.9964	1.69674	-5.04053	61.2148	-58.8553	3.65422	-0.539791	16.387	-14.1882	0.468188	-6.23325	16.1193	-92.4978	2.30473	-2.28458	28.6447
N259	隋文生	男	58	175	75	48.3	11.2	10.7	20.6	37.9	18.6	1.9	65.7	60.7	9.7	-6.222	82.3	0.737546	12.8	24	5.6	-10.67	0.342	901	0.0673696	-8.446	1.51995	-7.2494	18.1742	-27.5331	0.92846	-1.006	18.8869	-22.9271	1.71531	-7.31864	31.4914	-18.5103	2.6162	-2.14167	22.3337	-12.4875	3.1517	-4.43346	40.3757	-75.2404	3.2694	-0.337481	33.2217
N413	金铭	女	58	153	58	38.2	10.1	9.7	20.5	29.3	21.2	1.55	65.2	78.7	9.1	-8.653	89.1	0.883277	13.2	26	6.7	-10.42	0.411	755	0.104238	-9.5365	5.36213	-5.6536	18.7814	-63.5764	2.75584	-1.09734	26.7558	-30.0973	0.754845	-5.02033	5.00345	-5.17509	0.855269	-3.73812	7.48711	-9.36568	3.2365	-3.50854	44.9804	-13.4424	0.890186	-0.571529	54.0153
N082	李淑坤	女	58	163	54	50.4	8.4	8.3	24.2	29.3	19.4	1.57	70.7	83.6	9.7	-8.649	84.9	0.984688	17.8	16	7.8	-11.56	0.357	559	0.149553	-10.1045	2.23707	-2.40383	9.60772	-10.2002	2.60716	-2.7524	2.55721	-14.4069	0.651976	-0.598851	12.1041	-24.5305	5.76522	-0.44418	9.63547	-11.5735	6.16395	-6.28168	10.1972	-29.376	0.252906	-1.32615	11.1903
N410	沈俊荣	女	58	158	57	47.4	10	10.5	25.6	29.8	20.2	1.57	61.3	69.9	15.8	-4.431	64.4	1.0854	15.5	24	8.4	-8.444	0.363	655	0.106718	-6.4375	4.04187	-7.23457	9.52181	1.7989	1.53085	-2.9047	10.2101	-4.62198	1.86597	-6.75327	19.9327	-47.663	2.9164	-0.457665	13.5601	-9.8281	3.85109	-4.74179	27.9834	-19.1497	2.01096	-1.33098	27.681
N355	赵美宁	女	58	170	75	42	10.6	8.2	23.4	34.9	20.8	1.86	69.2	87.9	10.9	-8.057	66.8	1.31587	11.8	18	7.9	-10.59	0.263	783	0.112261	-9.3235	2.95569	-1.83431	32.9064	-49.125	2.56544	-1.98318	16.4716	-33.6922	1.98817	-2.66388	13.8209	-80.8195	1.74436	-3.6079	20.383	-26.9454	5.02781	-2.65994	42.1402	-119.242	1.83655	-2.29171	19.8265
N550	付文才	男	58	178	80	52.5	10.7	10.8	29.7	36.2	26	1.98	63.2	60	10	-6.016	58.8	1.02041	13	24	7.4	-8.167	0.324	946	0.0634249	-7.0915	1.98649	0.613303	59.8572	-55.0269	3.66166	-1.90303	8.97141	-14.844	5.82703	-3.06648	9.88231	-21.468	1.46637	-1.94996	26.1801	-8.94313	3.56707	-7.8188	54.9203	-33.3418	-0.302401	-2.33024	8.62093
N358	董春霞	女	58	162	52	38.5	9.6	8.2	24.4	28.9	25	2.54	69.2	63.9	13.9	-4.587	58.7	1.08859	8.7	20	9.3	-8.16	0.179	895	0.0713966	-6.3735	3.53153	-4.9317	21.7738	-47.6849	-0.1894	-2.50159	15.2271	-37.1749	7.28639	-6.84496	14.0517	-54.5803	-0.245621	-1.07921	8.06928	-10.6023	1.75175	-7.9787	25.7439	-77.4457	3.61928	-3.11069	14.1735
N394	谢亚萍	女	58	160	55	46	6.2	8	27.2	24.9	17.8	1.56	62.8	115.8	15	-7.745	97.5	1.18769	13.9	26	9.7	-11.36	0.331	969	0.119505	-9.5525	0.998888	-6.84388	27.5481	-39.1072	1.49018	-2.86225	15.5897	-33.9062	4.52938	-5.20932	6.69282	-58.3591	5.63943	-3.5289	16.5289	-22.7452	5.18042	-6.64231	-16.8988	-17.2275	0.731025	-4.22435	6.00644
N538	段冬梅	女	58	160	56	39.1	9.3	10.4	27.8	36.9	18.7	1.58	70.9	83.6	9.2	-9.057	102.7	0.814021	12.4	24	7.7	-11.59	0.308	939	0.0890309	-10.3235	4.74597	-1.65398	20.9305	-31.1861	4.83888	-2.1919	13.2635	-49.6572	3.12473	-2.86673	60.7674	-10.4231	1.88946	-2.88946	31.9442	8.84767	3.8485	-3.44382	26.5973	-95.2171	2.59985	-4.33031	20.0033
N107	刘桂香	女	59	155	69	40.1	10.2	8.7	23.6	8.7	17.7	1.71	71.6	89	11.8	-7.516	69.6	1.27874	11.1	18	11.6	-7.4	0.347	821	0.108404	-7.458	6.04957	-3.01758	11.6675	-10.9527	5.39704	-2.13065	9.50198	-4.94157	6.53782	-3.84758	31.539	-0.649436	1.86379	0.0804157	6.59521	4.04871	0.66214	-1.51725	3.05097	-58.248	1.23623	-1.42259	-20.8593
N003	杨淑英	女	59	160	60	50.2	8.6	7.2	30	30.3	22.6	1.61	67.9	98	12.3	-8	75	1.30667	10.2	22	9.7	-10.48	0.288	520	0.188462	-9.24	3.52837	-1.33734	23.5868	-64.0351	2.36383	-3.14251	16.3008	-26.159	3.19121	-0.598745	29.5015	-5.52133	3.38026	-1.22523	4.51516	-9.98879	2.38629	-4.24841	54.0581	-10.4713	1.86937	-2.18007	47.5442
N432	王才	男	59	166	74	43.6	9.5	10.9	21.2	30.4	21.2	1.82	63.4	75.2	11	-6.857	78.7	0.955527	17.2	24	7	-9.81	0.413	768	0.0979167	-8.3335	3.44718	-4.52753	21.346	-65.1477	1.18933	-1.26625	13.8405	-35.8824	10.0938	-4.6969	18.7514	-87.8896	3.30249	-2.61111	15.8758	-21.7747	2.03025	-6.95945	58.6396	-90.6464	1.56097	-2.35946	24.9753
N458	赵叶华	男	59	176	73	52.3	11.4	10.9	32	34	24.5	1.89	65.2	30.9	8.1	-3.81	63.7	0.485086	12.5	24	6	-4.821	0.451	426	0.0725352	-4.3155	4.09262	-6.85239	19.7494	-5.93685	1.82764	-1.50361	23.0284	7.43049	0.442102	-3.50418	3.15861	-21.8688	2.78707	-0.582749	25.5708	-12.2461	1.16056	-4.38138	18.2822	-21.15	3.16732	-2.59661	38.4123
N252	樊莉	女	59	160	65	40.1	8.7	10.6	23.6	32.5	22	1.68	69.6	92.8	13.5	-6.897	92.8	1	12.5	24	10.2	-9.545	0.222	700	0.132571	-8.221	3.16068	-4.17227	6.76678	-45.5799	2.89628	-1.08307	10.0456	-27.2308	2.31142	-3.16395	6.40018	-16.9899	2.95025	-2.3655	32.7122	-11.3817	3.10519	-2.35964	15.3401	-100.042	3.67592	-2.78764	28.8907
N131	李玉杰	女	60	167	60	42.6	7.2	9.2	27.7	25.1	24.9	1.67	67.7	51.4	7.4	-6.917	60.7	0.846787	12.5	18	6.7	-7.816	0.326	947	0.0542767	-7.3665	9.01626	-5.45324	19.455	-5.97953	3.21142	-1.42644	24.1174	-28.2161	2.46837	-0.661626	5.79937	-17.9678	2.17726	-1.91729	-4.0694	-13.3293	1.76682	-8.28556	17.3621	-29.4842	3.50311	-3.00133	30.5628
N423	姜兆国	男	60	73	70	48.4	10.7	10.8	20.8	26.4	21	1.83	70.2	65	10.4	-6.222	87.3	0.744559	12.3	22	5.6	-8.444	0.326	923	0.0704225	-7.333	4.32624	-3.91635	35.6599	-21.8667	-0.47573	-1.78724	16.2295	-26.5133	4.49236	-3.42037	37.8789	3.93268	3.10627	-2.4665	19.3117	-20.9031	1.41939	-5.632	20.0525	-16.2188	2.52958	-2.17225	29.512
N312	杜文莲	女	60	158	60	50.2	8.6	7.2	30	30.3	22.6	1.61	67.9	68.2	9.4	-7.259	84.9	0.803298	15.3	20	8.2	-8.681	0.337	781	0.0873239	-7.97	5.46628	-6.67256	42.2202	-15.3185	2.67234	-3.06027	14.6334	-22.8413	4.68927	-5.57556	24.3913	-64.1463	1.23999	-5.57803	9.56772	-23.6755	3.7992	-5.08887	5.07079	-59.3373	-0.537662	-1.36159	13.3274
N691	孙英华	女	60	172	69	50.9	7.6	8.7	26.1	34.2	22.7	1.81	59	62.5	8.6	-7.279	81.7	0.764994	10.9	24	6.7	-9.931	0.329	434	0.144009	-8.605	-0.508035	-0.435881	10.6594	-5.01907	1.81429	-1.55191	12.0882	-22.7492	0.606282	-0.8827	5.31054	-5.59588	2.36841	-2.60803	10.101	-13.5931	3.40318	-4.46557	21.7563	-38.5415	0.558373	-1.99969	49.6009
N414	王建华	男	60	169	75	47.6	10.7	10.7	21.8	29.9	23.5	1.77	68.6	50.8	7.6	-6.713	59.6	0.852349	15.7	28	7	-8.192	0.329	956	0.0531381	-7.4525	6.78356	-5.737	21.1479	-56.7986	-1.18224	-2.3014	10.3362	-28.2532	4.07248	-3.02443	65.6461	-47.3721	6.47589	0.0232821	15.5566	-13.6088	0.842944	-4.74118	22.4686	-49.4987	3.32354	-2.39729	29.32
N379	付丽华	女	60	160	50	45	9.9	9.1	21.6	26.1	16.9	1.5	67.6	75	15.3	-4.897	95.1	0.788644	21.2	18	9.1	-8.076	0.343	984	0.0762195	-6.4865	5.6282	-6.19565	15.7789	-37.8094	2.543	-2.20356	4.56949	-10.1844	4.13084	-0.588515	17.8168	-44.5373	3.1133	-2.53546	23.5893	-19.459	7.20981	-6.14667	19.4316	-64.7519	3.24472	-2.41084	29.563
N400	蒋伟	女	60	168	52	38.3	6.4	7.6	19.5	30.9	20.1	1.58	73.7	77.5	11.7	-6.642	67.9	1.14138	9.4	24	11	-6.667	0.375	982	0.0789206	-6.6545	3.18435	-5.87519	11.4861	-17.4843	1.26115	-2.29277	13.6849	-6.78991	2.2255	-3.99571	7.27184	-29.9021	0.644051	-0.917036	30.2664	4.57198	1.42547	-6.36516	-13.3583	-113.885	2.32569	-2.42191	-19.8256
N287	翟安静	女	60	151	49	42.3	8.8	8.4	19.9	25.7	17.2	1.43	68.2	69.8	12.1	-5.785	37.9	1.84169	13.2	22	9.8	-6.792	0.356	648	0.107716	-6.2885	4.18193	-8.3633	27.0466	-62.3204	0.467513	-0.30291	10.8093	-16.5958	6.83915	-0.690496	29.2481	-29.2911	1.72439	-0.000990998	10.1301	2.11896	2.0463	-4.23917	27.0391	-42.4455	0.728028	-2.76972	14.728
N559	董秀丽	女	60	159	63	45.4	9.6	9.2	26.5	33	15.8	1.65	62	66.2	8.8	-7.509	74.3	0.890983	14.9	26	5.8	-10.56	0.411	632	0.104747	-9.0345	1.83605	-5.28219	17.0778	-21.1315	2.26662	-2.91859	10.3682	-21.7185	1.78104	-4.91867	41.7917	-30.8668	2.58865	-1.63575	21.2114	-13.0287	4.74934	-3.66424	20.0477	-54.6889	2.54652	-4.77092	19.3862
N669	鲁桂莲	女	61	158	70	48.6	7.4	7.6	27.9	23.8	22	1.72	67.9	76.1	12.1	-6.308	70.6	1.0779	11	22	8.4	-9.926	0.383	569	0.133743	-8.117	8.20832	-5.76737	0.929858	-29.4519	2.90958	-2.2077	22.5034	-16.2774	3.67628	-4.69217	41.9403	11.2185	-0.751034	-1.10266	19.4699	-6.50035	0.738371	-7.0335	-0.255028	-9.81295	0.396358	-0.714379	37.9046
N697	黄爱芹	女	61	160	46	44	10.2	7.8	23	25.2	15.2	1.44	67.3	73.8	13.4	-5.506	68.9	1.07112	11.5	22	9.6	-7.357	0.382	428	0.17243	-6.4315	4.31538	-1.3605	14.7501	-55.4131	1.75718	-1.79387	10.0675	-18.8775	6.56863	-6.10268	43.5351	-32.8867	2.81586	-2.81586	19.4851	-4.61648	4.21744	-2.29457	63.4187	-86.9511	2.65706	-0.786714	42.0007
N397	郭彦玲	女	61	158	50	40	8.3	7.8	20.2	27.1	19.2	1.49	66.1	60.9	10.8	-5.655	63.1	0.965135	11.9	26	8.5	-6.435	0.386	923	0.0659805	-6.045	5.25005	-1.71282	44.4205	-47.5072	3.09025	-1.49114	16.6571	-19.9261	5.61825	-5.53226	53.6785	-13.25	2.60057	-1.94333	12.4293	-6.77326	3.29147	-4.11371	28.0902	-44.2686	2.29542	-1.26663	6.80046
N668	关文波	男	61	173	75	47.7	9.3	9.6	23.5	33.9	19.8	1.89	66.2	47	10.7	-4.667	69.9	0.672389	11.8	22	6	-10.15	0.341	563	0.0834813	-7.4085	-0.545722	-4.30022	21.6025	-10.2842	2.66161	-0.510998	22.35	-6.66531	7.2347	-7.539	47.7072	-13.4023	3.60744	-1.74037	14.2507	-26.4386	0.734269	-2.75919	49.8367	-23.2848	5.08392	-1.51641	22.366
N663	刘桂云	女	61	158	65	50.8	10.6	7.7	28.1	29.3	19.7	1.66	58.3	67.5	10	-6.76	79.2	0.852273	11.1	24	6.5	-9.143	0.354	977	0.069089	-7.9515	2.47483	-8.61804	25.289	-37.4447	0.547595	-1.85821	15.9378	-10.1176	4.3572	-3.01016	-12.5308	-33.8996	3.3981	-2.51034	-12.5308	-23.8996	2.65355	-2.5385	5.00541	-9.10949	4.96686	-1.65344	52.7685
N520	李景云	女	61	160	75	45.5	10.3	10	19.7	27.7	22.8	1.78	74.5	73.5	12.3	-5.975	98.2	0.748473	15.5	24	9.3	-8.167	0.278	945	0.0777778	-7.071	4.04252	-3.70509	28.9791	-31.8128	0.776142	-1.97302	22.166	-13.1887	3.03906	-2.65806	43.1552	-40.4945	0.657877	-2.98748	21.8213	2.93051	4.03865	-1.95592	21.8347	-120.267	-0.488633	-2.11636	49.1206
N330	孙俐俐	女	61	158	58	47	10.2	9.2	20.2	30.9	18.6	1.58	68.1	69.6	10.6	-6.557	65.4	1.06422	9.1	24	8.2	-9.787	0.329	710	0.0980282	-8.172	2.61685	-1.01108	30.7477	-24.4985	2.33202	-1.08216	16.0491	-28.9079	2.20366	-3.78913	20.0867	-49.0312	4.28442	-0.558875	13.6124	-8.15339	1.52583	-2.9726	33.6167	-136.85	3.43311	-3.53576	12.0057
N226	都树娥	女	62	162	52	36.7	7.6	7.2	16.4	28.3	20	1.54	61.4	80	9.1	-8.519	50	1.6	15.9	20	5.5	-14.98	0.353	918	0.087146	-11.7495	1.67056	-4.40529	28.401	-74.4006	-1.28313	-2.89011	8.37825	-27.7716	2.23226	-4.26362	36.834	-38.3877	2.85623	-0.555288	26.9598	-22.3564	1.81348	-7.74487	31.3488	-70.4006	2.9754	-1.19241	11.5856
N428	蔡惠霞	女	62	169	62	46.2	9.7	10	23.7	31.2	23.6	1.71	68	69.9	13.2	-5.287	97.8	0.714724	13.7	22	6.7	-11.03	0.245	945	0.0739683	-8.1585	1.77263	-8.78335	5.50574	-49.2454	1.50136	-0.76619	15.3896	-30.2818	3.89104	-6.03723	24.6249	-50.5005	6.21457	-1.02955	14.3779	-6.12358	0.604017	-3.00423	15.3619	-43.7591	0.563006	-1.93739	18.2936
N695	裴凤兰	女	62	160	50	43.5	8.7	8.8	20.6	30.6	18.6	1.5	62.6	87.9	12.9	-6.824	82.7	1.06288	13.4	20	8.4	-10.83	0.399	667	0.131784	-8.827	3.4154	-4.68473	28.3893	-46.187	2.5394	-2.72729	23.3763	-13.7615	8.41105	-3.30691	54.4007	-3.89858	1.81203	-2.81203	34.0096	4.41509	6.44976	-7.11224	19.0985	-101.062	3.99009	-1.993	7.83559
N245	刘秀娟	女	62	160	60	40.8	9.4	9.5	14.6	20.6	14.1	1.62	62.5	56.9	10.7	-5.391	55.1	1.03267	12.3	24	7	-8.88	0.322	502	0.113347	-7.1355	3.74014	-3.78813	11.4022	-28.6876	1.93089	-3.39139	17.5579	-7.30118	2.12377	-2.6172	19.3581	-26.7459	2.7855	-2.21902	8.82078	-6.32291	3.68612	-1.44854	13.7869	-48.0065	1.10402	-2.13148	9.72718
N677	马显威	男	62	164	62	43.2	8.9	9.5	27.1	28.2	21.1	1.67	64	110.6	16	-6.908	64.2	1.72274	16	22	7.7	-12.12	0.348	592	0.186824	-9.514	2.57603	-2.82766	15.2904	-35.8866	2.41331	-2.40072	4.65497	-22.1171	1.9303	-6.56983	-3.23738	34.5021	6.38861	-0.583731	15.3969	-21.1328	5.57456	-2.93022	12.4028	-19.8207	3.46256	-2.60146	35.03
N527	范秀文	女	62	162	50	50.6	8	7.7	23.4	32.7	21.1	1.51	69.4	79.7	14.9	-5.365	78.9	1.01014	17.6	22	11.8	-6.667	0.299	718	0.111003	-6.016	0.077279	-0.638951	33.4781	-37.6886	0.979192	-0.69844	13.3591	-2.82965	8.46064	-1.11889	43.5969	-50.3964	4.5614	-0.835532	35.5091	-16.9067	3.46865	-3.91722	21.9798	-99.2708	1.84509	-3.2665	17.8052
N682	杨淑芬	女	62	153	55	45	8.9	8.4	21.4	34.7	21.2	1.51	66.8	51.4	8.1	-6.324	69.9	0.735336	14.2	20	5.8	-7.573	0.385	768	0.0669271	-6.9485	1.30705	-2.61179	31.3591	-40.5867	1.97831	-1.4137	13.1063	-14.7167	1.85248	-1.53275	6.1457	-22.3007	0.16815	-2.42717	28.7603	-30.0601	0.346647	-1.82322	32.812	-32.9682	1.60545	-3.79082	52.2983
N409	谢亚华	女	62	167	65	42.2	9.4	9.3	16.9	25.2	19.5	1.73	71.3	71	10.8	-6.581	59.9	1.18531	10.6	24	8.7	-8.769	0.413	645	0.110078	-7.675	-0.1378	-1.14401	21.7573	-98.3817	2.66397	-3.69215	13.015	-37.6172	3.70909	-2.08663	38.8648	-75.0423	3.02135	-2.90056	15.4414	-11.4535	0.640705	-8.33209	29.7367	-130.516	-0.329842	-4.67965	23.0408
N556	孙天宝	男	63	180	75	52	9.9	9.3	25.2	35.6	19.9	1.94	61.4	55.7	11.8	-4.706	54.5	1.02202	11.8	24	9.7	-6.143	0.358	783	0.0711367	-5.4245	7.27127	-5.36631	20.3481	-24.7162	2.03054	-1.88772	9.40375	-14.6177	7.65678	-1.23702	38.7752	-31.7548	0.817395	-0.585638	2.69796	-9.34278	6.86687	-4.73154	23.3711	-43.9347	0.578763	-1.86003	10.7578
N215	高淑琴	女	63	160	65	50.6	1	10	26.3	32.3	21.2	1.68	67.2	53.8	6	-8.923	87.3	0.616266	10.9	22	5.6	-10.22	0.362	991	0.0542886	-9.5715	4.56398	0.452118	23.2817	1.20873	-1.14631	-1.73874	21.2247	-26.9657	3.04561	-4.61168	11.7424	-33.6315	4.36464	-1.57061	18.7937	-13.9895	6.80802	-3.31402	20.0985	-45.7221	3.57533	-4.68554	31.2037
N673	曹沛翔	男	64	178	75	46.2	11	11.1	23.1	39.4	19.5	1.93	68	42.2	5.7	-7.385	56.3	0.749556	11	24	5.9	-7.309	0.388	927	0.0455232	-7.347	4.94163	-3.82865	14.5924	-1.30431	3.84296	-0.285379	10.512	-14.3359	6.11648	-7.33336	14.8924	-50.8395	0.139997	-2.14562	27.9733	-18.6914	3.41077	-2.34045	49.6702	-34.7532	0.080104	-3.10565	36.6094
N335	李波	男	64	178	78	46.6	11.1	11.4	28.9	31.2	19.6	1.96	74	74.9	9.7	-7.683	56.3	1.33037	11.1	22	6.5	-7.81	0.387	524	0.142939	-7.7465	3.5677	-3.77135	17.5149	-25.4062	2.78611	-0.9156	21.8652	-21.8509	2.07353	-6.13494	24.3389	-35.3201	2.15741	-0.596609	10.4004	-11.5691	1.35414	-6.40555	39.5594	-26.4123	1.60844	-1.10633	47.1267
N250	刘凤云	女	64	160	60	42	7.4	8.2	22.3	26.3	19.9	1.56	61.5	64.8	7.7	-8.455	73.8	0.878049	8.5	24	6.1	-9.943	0.609	313	0.207029	-9.199	3.09322	-7.40776	11.941	-10.3203	3.98707	-2.16172	15.511	-6.37631	7.62202	-6.94301	5.33865	-13.9726	3.94998	-1.13477	14.1593	-13.6756	4.71063	-8.00197	12.3989	-9.43954	2.05519	-1.72705	16.8172
N684	王秀芝	女	64	155	60	45.6	7.7	8.4	20.8	30.7	21.4	1.59	72.3	73.8	7.7	-9.636	57.1	1.29247	11.1	24	5.4	-10.19	0.404	666	0.110811	-9.913	1.63394	-0.444998	36.318	-30.2612	4.92998	-2.871	8.39636	-7.91335	4.05176	-1.24262	29.7009	-38.6909	2.06446	-1.14049	18.3167	-12.43	3.20057	-5.25946	18.2354	-13.4186	3.32716	-2.12444	1.73159
N672	张立	女	65	158	55	47.6	6.7	7.2	23.2	30.4	20.6	1.55	68.2	66.8	12.3	-5.434	65.6	1.01829	10.7	26	8.1	-8.686	0.446	982	0.0680244	-7.06	1.65909	-6.50011	21.9903	-82.3264	2.9945	-2.72923	1.86196	-24.6256	3.08679	-2.81722	21.8276	-39.8837	1.40324	-1.41278	26.2672	-7.9019	1.16322	-5.24147	30.3901	-24.6944	-0.060894	-2.2215	52.7685
N362	张素梅	女	65	165	60	40.3	9.9	8.6	22.7	33	21.4	1.66	65	73.1	14.4	-5.091	47.3	1.54545	15.4	20	7.3	-9.714	0.261	928	0.0787716	-7.4025	0.89414	-4.78312	19.9422	-44.5943	0.013204	-0.894643	15.9256	-38.3786	1.7572	-1.36935	30.7911	1.9216	3.27075	-3.22597	16.9759	-6.20381	6.71915	-5.23992	13.8412	-19.9875	0.69871	-0.420797	-28.8407
N674	张炳富	男	65	173	65	40.4	8.2	8.4	27.7	32.8	26.3	1.78	58.3	67.5	12	-5.623	48	1.40625	8.7	22	7	-8.4	0.434	794	0.0850126	-7.0115	3.24062	-3.56948	27.7696	-51.9892	0.547248	-1.90285	12.7803	-24.2492	0.847095	-5.15454	21.4438	-23.1499	4.69311	-2.23281	12.9882	-10.6845	2.11204	-7.14245	22.9482	-64.8165	1.23282	-0.843056	9.3863
N688	韩明	男	65	178	68	51.1	9.8	8	23.6	30.1	22.4	1.85	65.6	45.2	9.7	-4.635	75.5	0.598675	11.4	24	7.2	-6.844	0.361	984	0.045935	-5.7395	7.79649	-2.7564	10.8202	-3.55236	2.01708	-0.649309	11.0444	-9.88685	5.17664	-2.65336	8.09845	-46.5096	-0.595895	-2.18301	14.994	-9.55972	1.53277	-8.86098	10.4203	-34.295	1.19948	-1.13961	-8.70123
N384	曹凤兰	女	65	158	56	44.5	9	9.9	19.4	29.5	21.2	1.56	67.3	74.3	8.6	-8.649	78.6	0.945293	13.5	22	6.7	-11.22	0.321	920	0.0807609	-9.9345	6.27692	-7.89235	15.9582	-45.6051	4.34648	-1.53074	17.7994	-12.7913	7.64936	-4.93924	24.2093	-44.2558	2.32571	-2.8597	11.3347	-18.3089	0.811563	-1.8722	14.2646	-77.4589	4.79219	-1.92904	3.82633
N685	李玉莲	女	65	158	52	43.3	10.6	10.4	24.3	26.1	23	1.51	63.4	64.8	11.3	-5.723	90.5	0.716022	13.9	24	5.7	-10.55	0.399	477	0.135849	-8.1365	1.63394	-0.444998	36.318	-30.2612	4.92998	-2.871	8.39636	-7.91335	4.05176	-1.24262	29.7009	-38.6909	2.06446	-3.14049	18.3167	-12.43	1.20057	-5.25946	18.2354	-13.4186	4.32716	-2.12444	5.05494
N347	田金学	女	65	155	55	33.3	7.6	6.3	16.8	27.4	18.5	1.53	69.7	45.3	9.9	-4.561	84.2	0.538005	13.3	26	8.1	-6.194	0.351	540	0.0838889	-5.3775	3.88727	-5.60523	11.148	-13.0912	2.28095	-1.15713	21.806	-11.6411	4.11559	-2.49918	11.1333	-13.3079	1.40217	-0.861516	17.4244	-2.94059	4.47262	-6.35165	24.6161	-3.42546	3.64955	-2.45317	-17.9128
N651	王湘云	女	65	163	50	40.1	7.7	6.8	24.7	28.4	19.1	1.52	70.3	77.2	10.4	-7.429	68.3	1.13031	13	20	8	-9.395	0.317	741	0.104184	-8.412	1.68256	-5.19589	29.5138	-65.0406	-0.402697	-0.88794	21.718	-10.2353	4.52191	-4.5611	61.393	-58.6836	1.79531	-3.79531	18.0709	-21.5458	1.55422	-5.14426	33.4748	-116.333	1.28096	-3.31642	-1.69983
N687	邢桂芬	女	66	166	50	43.8	8.1	7.9	23.2	30.4	19.2	1.54	63.1	89.9	11.1	-8.067	79.5	1.13082	11.7	20	8.4	-11.91	0.333	775	0.116	-9.9885	1.59134	-2.22178	27.8695	-38.3915	4.16576	-1.11675	6.56632	-32.7874	0.00958099	-1.25879	65.0782	-41.0719	1.76776	-2.3634	20.8359	-14.5509	2.0902	-6.86538	34.6752	-70.7583	2.20585	-0.818315	6.4771
N664	徐晓琳	女	66	160	46	47.2	7.4	6.4	26.7	28	17.8	1.45	65.1	78	12.4	-6.269	75	1.04	9.1	26	10	-6.963	0.322	685	0.113869	-6.616	1.38962	-2.97998	27.8478	-17.9878	1.39407	-1.91062	15.9378	1.94298	3.27441	-5.49438	38.34	-17.8274	5.24706	-0.211903	34.7937	-3.32437	6.74823	-3.86139	28.9298	-16.0008	0.70933	-3.12246	11.5304
N681	王可清	男	66	168	75	46.5	10.5	9	25.2	30.9	21.7	1.85	65.8	80.6	8.4	-9.649	107	0.753271	15.2	22	7.5	-10.49	0.361	650	0.124	-10.0695	6.0348	0.798738	33.8838	-57.0156	5.20546	-1.41933	21.8044	-5.04174	6.3357	-2.35488	57.9072	-73.6567	3.89285	-4.84312	8.45719	-15.2168	4.74934	-3.66424	-0.0476685	-54.6889	2.54652	-4.77092	19.3862
N150	姜再林	男	67	177	96	52.3	12.1	11	25.8	34.8	21.7	2.09	62.5	61.3	11.8	-5.176	46.4	1.32112	9.3	22	9.3	-5.733	0.323	781	0.0784891	-5.4545	3.49245	-1.55636	25.8587	-26.8118	-0.38286	-0.474293	6.98329	-8.35998	2.95098	-2.81179	19.0013	-37.7056	0.25258	-0.798274	2.66048	-8.33504	3.25208	-3.72534	20.853	-64.154	2.3173	-2.20195	6.43399
N586	刘英	女	67	160	62	43.9	9.2	9.4	20.1	32.1	20.1	1.65	63.9	53	7.7	-7	84.9	0.624264	15	24	4.4	-13.33	0.362	477	0.111111	-10.165	4.97332	-4.81818	4.17561	-3.52053	0.658719	-1.9603	15.5731	-13.7927	5.2713	-5.16034	24.5652	-22.6069	1.14361	-0.143942	27.5671	-14.9697	2.99683	-6.61619	26.5811	-11.0858	0.785086	-0.803462	14.7773
N194	田淑洁	女	67	152	45	44.3	8.6	6.9	17.9	24.6	17	1.38	70.3	73.8	9.6	-7.782	68.9	1.07112	10.8	20	7	-11	0.331	742	0.0994609	-9.391	3.33204	-3.51957	24.3491	-53.2971	3.05135	-0.585485	11.2671	-19.3923	4.52357	-7.97293	7.78397	-78.3608	1.28263	-2.73758	10.244	-22.0093	2.71351	-2.36946	32.6216	-138.923	2.73708	-1.59379	43.6912
N693	张凤芹	女	67	164	60	41.2	9.1	9.1	23.5	34.5	19.4	1.65	62.2	78.7	7.7	-10.27	91.2	0.862939	14.3	26	7	-11.3	0.342	594	0.132492	-10.785	4.58907	-4.237	27.5867	-59.0582	2.28196	-2.7917	12.3619	-23.319	4.61247	-4.23359	28.2556	-13.8259	3.22688	-1.91793	22.2913	-22.3323	5.72704	-1.84551	-0.412048	-63.6863	5.81696	-1.80267	38.8546
N102	任学利	女	67	160	42	45.1	7.6	9.3	29.5	34.5	19.9	1.39	68.3	89.6	8.4	-10.73	126.3	0.709422	16.7	20	6	-14.78	0.321	502	0.178486	-12.755	-0.324801	-2.2972	18.6952	-7.12373	-0.514065	-2.17202	14.3522	-21.11	2.32521	-5.04704	19.1064	-45.8557	3.91027	-1.9705	24.0542	-13.7663	4.26585	-5.20876	8.76775	-72.0678	2.55979	-2.11343	-13.2574
N662	刘桂荣	女	67	162	65	45.1	8.7	7.4	25.5	33.4	20	1.69	59.8	74.9	10.7	-7.014	97.08	0.771529	11.4	24	7.2	-12.26	0.369	969	0.0772962	-9.637	2.75549	-5.18734	32.4041	-83.1099	3.31415	-1.57487	17.0488	-26.6844	5.02259	-1.06548	12.7353	-70.04	0.549474	-0.860434	15.5079	-30.5175	4.66308	-3.67826	7.40149	-96.1674	2.55632	-2.56001	19.755
N675	侗显华	女	68	155	53	44.5	10.6	8.3	26.7	29.5	16.4	1.5	67.9	71	8	-8.87	77.3	0.918499	13.6	24	6.6	-10.95	0.345	402	0.176617	-9.91	0.501433	-7.21162	9.06751	-92.0708	3.41549	-1.9643	11.9538	-13.5994	7.12201	-1.29388	42.3054	-48.5435	3.50451	-4.68111	21.318	-28.7491	4.63994	-3.85126	36.0193	-77.8631	1.34093	-0.428809	33.5817
N652	姜来福	男	68	173	70	44.7	1.4	10.4	20.8	30.6	22.3	1.83	70.6	49.5	10.4	-4.741	55.7	0.888689	14.2	24	8.1	-6.552	0.373	651	0.0760369	-5.6465	-0.440428	-6.99328	16.071	-25.0323	1.41626	-1.42864	20.8854	-10.257	6.07477	-6.01611	31.5579	-37.2172	2.80289	-1.32717	6.13403	-5.01745	5.09621	-7.06374	6.77967	-11.3869	1.04747	-0.431019	42.4381
N462	李淑华	女	68	158	57	37.6	9.3	9.5	19.1	27.4	19.2	1.57	64.9	39.7	10.8	-3.677	70.3	0.564723	9.7	26	4.5	-8.154	0.4	506	0.0784585	-5.9155	4.47191	-1.61459	16.3357	-26.4118	2.56002	-1.64601	21.4074	-39.0098	1.92614	-4.65741	38.7746	-23.8842	3.6343	-4.98373	28.1857	-9.83265	0.55368	-10.1227	21.7544	-53.6076	5.21758	-3.64599	50.9301
N383	曹凤芹	女	69	163	64	41.6	9.7	10.4	28.5	28.4	23.3	1.69	76.5	63.4	12.1	-5.256	96.7	0.655636	21.4	30	8.8	-6.316	0.412	651	0.0973886	-5.786	7.09672	-1.84258	44.6677	-62.8669	1.14898	-1.9569	22.248	-32.7545	6.53738	-3.93512	10.2993	-34.719	2.98443	-1.73258	11.7326	-9.83979	5.91027	-3.22886	22.5336	-80.712	1.15841	-0.430392	26.4052
N680	姚杰	男	69	165	65	44.1	7.8	9	24.3	26.6	19.8	1.72	71.4	63.1	9.7	-6.476	69.3	0.910534	8.8	24	7.7	-6.949	0.344	687	0.0918486	-6.7125	2.64496	-2.5966	8.07486	-38.8047	2.28851	-2.40049	9.74876	-14.9791	7.91189	-4.00847	27.185	-4.64422	-0.247404	-3.53326	39.7663	-16.0832	5.0264	-1.7829	10.5375	-52.3894	1.24884	-0.765746	17.8291
N499	王春玲	女	69	156	54	36.6	6.4	7.7	23.3	30.4	19.6	1.52	70.7	69.6	10.1	-6.897	95.7	0.727273	11	24	6.8	-9.615	0.325	945	0.0736508	-8.256	0.644615	-3.59233	48.651	-11.0972	3.35609	-1.12381	13.8468	-8.94484	4.07061	-6.06053	31.6305	-34.6774	4.33991	-1.32824	19.9055	-14.4303	4.43696	-2.73438	55.2691	-79.2999	3.31109	-1.13186	24.8014
N678	贾宝军	男	69	165	65	47.6	8.4	8.1	23.7	29.8	21.4	1.72	66.6	61.3	8.6	-7.135	63.1	0.971474	10.9	22	6.5	-9.81	0.314	643	0.0953344	-8.4725	6.04957	-3.98586	19.3298	-4.04871	2.3123	-0.478228	17.7956	-25.1529	7.488	-4.14577	22.7751	-7.15799	1.70156	-2.99246	14.7185	-16.7311	1.99061	-4.3856	26.1086	-23.7088	2.01989	-1.50111	16.5719
N676	魏淑芳	女	69	162	70	44.6	9	8	22.9	31.4	24.5	1.75	71.3	43.3	6.5	-6.667	83.6	0.517943	13.2	26	4.4	-8.947	0.4	840	0.0515476	-7.807	0.09079	-2.91203	29.634	-33.7817	2.38931	-0.961735	25.3104	-16.0873	6.14838	-4.86323	12.0915	-21.4297	1.01809	-2.14086	7.19982	-20.2499	2.33554	-5.46914	23.1724	-10.2597	3.90255	-3.64013	59.8142
N692	张志民	男	70	172	75	42.8	9.1	8.4	22.5	33.7	20.1	1.88	71.6	53.2	5.6	-9.556	66.8	0.796407	13.7	24	5.6	-8.222	0.257	914	0.0582057	-8.889	7.60554	-4.90136	13.2791	-5.65115	1.59608	-1.11512	15.777	-28.2623	2.9519	-3.54349	13.1593	-30.699	1.81291	-1.96615	38.5787	-11.1919	2.40636	-8.17406	21.7563	-38.5415	0.558373	-1.99969	49.6009
[truncated: 1 more columns]
